# Supplementary material for: Full genome SNP-based phylogenetic analysis reveals the origin and global spread of Brucella melitensis
Source: BMC Genomics. 2015 Feb 18;16(1):93. doi: 10.1186/s12864-015-1294-x (PMC4409723; doi:10.1186/s12864-015-1294-x)
Supplement: Additional file 1: Table S1. — List of 13,728 polymorphic nucleotide sites of Brucella spp. that used for phylogenetic tree reconstruction. [file 12864_2015_1294_MOESM1_ESM.xlsx]

## Sheet: Sheet1
No.	Chromosome	Genome_Coordinate	Region	Genes	Anchor/16M	16M1W	16M13W	43	66_59	ATCC23457	B115	BG2_S27	bm.cow	bm.goat	bv1str16M_1	bv1str16M_2	bv1str133	bv1strBCB02	bv1strBCB03	bv1strM5	bv1strM28	bv1strM111	bv1strRev1	bv2str63_9	bv3str128	bv3strEther	CNGB290	CNGB1076	CNGB1120	F1_06_B10	F2_06_6	F3_02	F5_07_239A	F6_05_6	F8_01_155	F9_05	F10_05_2	F10_06_16	F15_06_7	M5	M5_10	M5_90	M28	NI	S66	UK3_06	Uk14_06	Uk19_04	UK22_04
1	chr1	49	upstream	uroporphyrinogen_decarboxylase	A	A	G	A	A	A	A	A	A	A	A	A	A	A	A	A	A	A	A	A	A	A	A	A	A	A	A	A	A	A	A	A	A	A	A	A	A	A	A	A	G	A	A	A	A
2	chr1	84	upstream	uroporphyrinogen_decarboxylase	C	C	C	C	C	C	C	C	C	C	C	C	C	C	C	C	C	C	C	C	C	T	C	C	C	C	C	C	T	C	C	C	C	C	T	C	C	C	C	C	C	C	C	C	C
3	chr1	123	upstream	uroporphyrinogen_decarboxylase	T	T	T	T	T	T	T	T	T	T	T	T	T	T	T	T	T	T	T	T	T	C	T	T	T	T	T	T	C	T	T	T	T	T	C	T	T	T	T	T	T	T	T	T	T
4	chr1	179	upstream	uroporphyrinogen_decarboxylase	C	G	G	G	G	G	G	G	G	G	G	G	G	G	G	G	G	G	G	G	G	G	G	G	G	G	G	G	G	G	G	G	G	G	G	G	G	G	G	G	G	G	G	G	G
5	chr1	199	exonic	uroporphyrinogen_decarboxylase	T	T	G	T	T	T	T	T	T	T	T	T	T	T	T	T	T	T	T	T	T	T	T	T	T	T	T	T	T	T	T	T	T	T	T	T	T	T	T	T	G	T	T	T	T
6	chr1	215	exonic	uroporphyrinogen_decarboxylase	G	G	C	G	G	G	G	G	G	G	G	G	G	G	G	G	G	G	G	G	G	G	G	G	G	G	G	G	G	G	G	G	G	G	G	G	G	G	G	G	G	G	G	G	G
7	chr1	589	exonic	uroporphyrinogen_decarboxylase	C	C	C	C	C	C	C	C	C	C	C	C	C	C	C	C	C	C	C	C	C	C	C	C	C	C	C	C	C	C	A	A	C	C	C	C	C	C	C	C	C	C	C	C	C
8	chr1	713	exonic	uroporphyrinogen_decarboxylase	G	G	G	G	G	G	G	G	G	G	G	G	G	G	G	G	G	G	G	G	G	G	G	G	G	G	G	G	G	G	G	G	A	G	G	G	G	G	G	G	G	G	G	G	G
9	chr1	809	exonic	uroporphyrinogen_decarboxylase	T	T	T	T	T	T	T	T	T	T	T	T	T	T	T	T	T	T	T	T	T	T	T	T	T	T	T	T	C	T	T	T	T	T	C	T	T	T	T	T	T	T	T	T	T
10	chr1	878	exonic	uroporphyrinogen_decarboxylase	G	G	G	G	G	G	G	G	G	G	G	G	G	G	G	G	G	G	G	G	G	G	G	G	G	G	G	G	G	G	G	G	G	G	G	G	G	G	G	G	G	G	G	G	G
11	chr1	887	exonic	uroporphyrinogen_decarboxylase	C	C	C	C	C	C	C	C	C	C	C	C	C	C	C	C	C	C	C	C	C	C	C	C	C	C	C	C	C	C	C	C	C	C	C	C	C	C	C	C	C	C	T	T	C
12	chr1	957	exonic	uroporphyrinogen_decarboxylase	G	G	G	G	G	G	G	G	G	G	G	G	G	G	G	G	G	G	G	G	G	A	G	G	G	G	G	G	A	G	G	G	G	G	A	G	G	G	G	G	G	G	G	G	G
13	chr1	1145	exonic	uroporphyrinogen_decarboxylase	T	T	T	T	T	T	T	T	T	T	T	T	T	T	T	T	T	T	T	T	T	T	C	T	T	T	T	T	T	T	T	T	T	T	T	T	T	T	T	T	T	T	T	T	T
14	chr1	1279	upstream;downstream	cytochrome_functioning/assembly_related_protein,transcription_termination_factor_Rho;uroporphyrinogen_decarboxylase	A	C	A	C	C	C	A	C	C	C	A	C	C	C	C	C	C	C	A	C	C	A	A	A	A	A	C	A	A	C	C	C	A	C	A	C	C	C	C	C	A	C	A	A	A
15	chr1	1312	exonic	cytochrome_functioning/assembly_related_protein	C	C	C	C	C	C	C	C	C	C	C	C	C	C	C	C	C	C	C	C	C	T	C	C	C	C	C	C	C	C	C	C	C	C	C	C	C	C	C	C	C	C	C	C	C
16	chr1	1636	exonic	cytochrome_functioning/assembly_related_protein	G	G	A	G	G	G	G	G	G	G	G	G	G	G	G	G	G	G	G	G	G	G	G	G	G	G	G	G	G	G	G	G	G	G	G	G	G	G	G	G	G	G	G	G	G
17	chr1	1821	upstream;downstream	transcription_termination_factor_Rho;cytochrome_functioning/assembly_related_protein,uroporphyrinogen_decarboxylase	G	G	G	G	G	G	G	G	G	G	G	G	G	G	G	G	G	G	G	G	G	G	G	G	G	G	G	G	G	G	G	G	G	G	G	G	G	G	G	G	G	G	G	G	G
18	chr1	2305	exonic	transcription_termination_factor_Rho	T	T	C	T	T	T	T	T	T	T	T	T	T	T	T	T	T	T	T	T	T	T	T	T	T	T	T	T	T	T	T	T	T	T	T	T	T	T	T	T	C	T	T	T	T
19	chr1	2563	exonic	transcription_termination_factor_Rho	A	A	A	A	A	A	A	A	A	A	A	A	A	A	A	A	A	A	A	A	A	T	A	A	A	A	A	A	T	A	A	A	A	A	T	A	A	A	A	A	A	A	A	A	A
20	chr1	3058	exonic	transcription_termination_factor_Rho	C	C	T	C	C	C	C	C	C	C	C	C	C	C	C	C	C	C	C	C	C	C	C	C	C	C	C	C	C	C	C	C	C	C	C	C	C	C	C	C	C	C	C	C	C
21	chr1	3091	exonic	transcription_termination_factor_Rho	A	A	A	A	A	A	A	A	A	A	A	A	A	A	A	A	A	A	A	A	A	A	A	A	A	A	A	A	A	A	G	G	A	A	A	A	A	A	A	A	A	A	A	A	A
22	chr1	3567	exonic	hypothetical_protein	G	G	G	G	G	G	G	G	G	G	G	G	G	G	G	G	G	G	G	G	G	A	G	G	G	G	G	G	A	G	G	G	G	G	A	G	G	G	G	G	G	G	G	G	G
23	chr1	3648	exonic	hypothetical_protein	G	G	G	G	G	G	G	G	G	G	G	G	G	G	G	G	G	G	G	G	G	G	G	G	G	G	G	G	G	G	G	G	G	G	G	G	G	G	G	G	A	G	G	G	G
24	chr1	3703	exonic	hypothetical_protein	C	C	G	C	C	C	C	C	C	C	C	C	C	C	C	C	C	C	C	C	C	C	C	C	C	C	C	C	C	C	C	C	C	C	C	C	C	C	C	C	C	C	C	C	C
25	chr1	3749	exonic	hypothetical_protein	G	G	T	G	G	G	G	G	G	G	G	G	G	G	G	G	G	G	G	G	G	G	G	G	G	G	G	G	G	G	G	G	G	G	G	G	G	G	G	G	G	G	G	G	G
26	chr1	3863	upstream;downstream	hypothetical_protein;thymidylate_kinase,transcription_termination_factor_Rho	G	G	G	G	G	G	G	G	T	T	G	G	G	G	G	G	G	G	G	G	G	G	G	G	G	G	G	G	G	G	G	G	G	T	G	G	G	G	G	G	G	G	G	G	G
27	chr1	3886	upstream;downstream	hypothetical_protein;thymidylate_kinase,transcription_termination_factor_Rho	G	G	G	G	G	G	G	G	G	G	G	G	G	G	G	G	G	G	G	G	G	T	G	G	G	G	G	G	T	G	G	G	G	G	T	G	G	G	G	G	G	G	G	G	G
28	chr1	4093	exonic	thymidylate_kinase	C	C	T	C	C	C	C	C	C	C	C	C	C	C	C	C	C	C	C	C	C	C	C	C	C	C	C	C	C	C	C	C	C	C	C	C	C	C	C	C	C	C	C	C	C
29	chr1	4200	exonic	thymidylate_kinase	G	G	G	G	G	G	G	G	G	G	G	G	G	G	G	G	G	G	G	G	G	G	G	G	G	G	G	G	G	G	G	G	G	G	A	G	G	G	G	G	G	G	G	G	G
30	chr1	4325	exonic	thymidylate_kinase	C	C	C	C	C	C	C	C	C	C	C	C	C	C	C	C	C	C	C	C	C	A	C	C	C	C	C	C	A	C	C	C	C	C	A	C	C	C	C	C	C	C	C	C	C
31	chr1	4448	exonic	thymidylate_kinase	C	C	C	C	C	C	C	C	C	C	C	C	C	C	C	C	C	C	C	C	C	C	C	C	C	C	C	C	C	C	C	C	C	C	C	C	C	C	C	C	C	C	C	C	C
32	chr1	4622	exonic	thymidylate_kinase	G	A	G	A	A	A	G	A	A	A	G	A	A	A	A	A	A	A	G	A	A	G	G	G	G	G	A	G	G	A	A	A	G	A	G	A	A	A	A	A	G	A	G	G	G
33	chr1	4779	exonic	thymidylate_kinase	T	T	T	T	T	T	T	T	T	T	T	T	T	T	T	T	T	T	T	T	T	T	T	T	T	T	T	T	A	T	T	T	T	T	A	T	T	T	T	T	T	T	T	T	T
34	chr1	5258	exonic	thymidylate_kinase	C	C	C	C	C	C	C	C	C	C	C	C	C	C	C	C	C	C	C	C	C	C	C	C	C	C	C	C	C	C	C	C	A	C	C	C	C	C	C	C	C	C	C	C	C
35	chr1	5408	exonic	thymidylate_kinase	C	C	C	C	C	C	C	C	C	C	C	C	C	C	C	C	C	C	C	C	C	C	C	C	C	C	C	C	C	C	C	C	C	C	C	C	C	C	C	C	T	C	C	C	C
36	chr1	5497	exonic	thymidylate_kinase	T	T	C	T	T	T	T	T	T	T	T	T	T	T	T	T	T	T	T	T	T	T	T	T	T	T	T	T	T	T	T	T	T	T	T	T	T	T	T	T	T	T	T	T	T
37	chr1	5573	exonic	tRNA_modification_GTPase_TrmE	C	C	T	C	C	C	C	C	C	C	C	C	C	C	C	C	C	C	C	C	C	C	C	C	C	C	C	C	C	C	C	C	C	C	C	C	C	C	C	C	C	C	C	C	C
38	chr1	5657	exonic	tRNA_modification_GTPase_TrmE	T	T	T	T	T	T	T	T	G	G	T	T	T	T	T	T	T	T	T	T	T	T	T	T	T	T	T	T	T	T	T	T	T	G	T	T	T	T	T	T	T	T	T	T	T
39	chr1	5891	exonic	tRNA_modification_GTPase_TrmE	T	T	C	T	T	T	T	T	T	T	T	T	T	T	T	T	T	T	T	T	T	T	T	T	T	T	T	T	T	T	T	T	T	T	T	T	T	T	T	T	T	T	T	T	T
40	chr1	6276	exonic	tRNA_modification_GTPase_TrmE	G	G	G	G	G	G	G	G	G	G	G	G	G	G	G	G	G	G	G	G	G	G	G	G	G	G	G	G	G	G	G	G	G	G	G	G	G	G	G	G	A	G	G	G	G
41	chr1	6293	exonic	tRNA_modification_GTPase_TrmE	G	G	G	G	G	G	G	G	G	G	G	G	G	G	G	G	G	G	G	G	G	A	G	G	G	G	G	G	A	G	G	G	G	G	A	G	G	G	G	G	G	G	G	G	G
42	chr1	6344	exonic	tRNA_modification_GTPase_TrmE	C	C	C	C	C	C	C	C	C	C	C	C	C	C	C	C	C	C	C	C	C	C	C	C	C	C	C	C	C	C	C	C	C	C	C	C	C	C	C	C	C	C	C	C	C
43	chr1	6405	exonic	tRNA_modification_GTPase_TrmE	G	G	G	G	G	G	G	G	G	G	G	G	G	G	G	G	G	G	G	G	G	G	G	G	G	G	G	G	G	G	G	G	G	G	G	G	G	G	G	G	G	G	G	G	G
44	chr1	6660	exonic	tRNA_modification_GTPase_TrmE	C	C	C	C	C	C	C	C	C	C	C	C	C	C	C	C	C	C	C	C	C	C	C	C	C	C	C	C	C	C	C	C	C	C	C	C	C	C	C	C	C	C	C	C	C
45	chr1	6722	exonic	tRNA_modification_GTPase_TrmE	T	T	T	T	T	T	T	T	T	T	T	T	T	T	T	T	T	T	C	T	T	T	T	T	T	T	T	T	T	T	T	T	T	T	T	T	T	T	T	T	T	T	T	T	T
46	chr1	6806	exonic	tRNA_modification_GTPase_TrmE	C	C	C	C	C	C	C	C	C	C	C	C	C	C	C	C	C	C	C	C	C	C	C	C	C	C	C	C	C	C	C	C	C	C	C	C	C	C	C	C	A	C	C	C	C
47	chr1	6827	exonic	tRNA_modification_GTPase_TrmE	T	T	G	T	T	T	T	T	T	T	T	T	T	T	T	T	T	T	T	T	T	T	T	T	T	T	T	T	T	T	T	T	T	T	T	T	T	T	T	T	T	T	T	T	T
48	chr1	6929	upstream;downstream	tRNA_uridine_5-carboxymethylaminomethyl_modification_protein_GidA;tRNA_modification_GTPase_TrmE	G	G	G	G	G	G	G	G	G	G	G	G	G	G	G	G	G	G	G	G	G	T	G	G	G	G	G	G	T	G	G	G	G	G	T	G	G	G	G	G	G	G	G	G	G
49	chr1	6984	upstream;downstream	tRNA_uridine_5-carboxymethylaminomethyl_modification_protein_GidA;tRNA_modification_GTPase_TrmE	A	A	A	A	A	A	A	A	A	A	A	A	A	A	A	A	A	A	A	A	A	A	A	A	A	A	A	A	A	A	A	A	A	A	A	A	A	A	A	A	G	A	A	A	A
50	chr1	7088	exonic	tRNA_uridine_5-carboxymethylaminomethyl_modification_protein_GidA	C	T	C	T	T	T	C	T	T	T	C	T	T	T	T	T	T	T	C	T	T	C	C	C	C	C	T	C	C	T	T	T	C	T	C	T	T	T	T	T	C	T	C	C	C
51	chr1	7233	exonic	tRNA_uridine_5-carboxymethylaminomethyl_modification_protein_GidA	G	G	G	G	G	G	G	G	G	G	G	G	G	G	G	G	G	G	G	G	G	G	G	G	G	G	G	G	G	G	G	G	G	G	G	G	G	G	G	G	A	G	G	G	G
52	chr1	7389	exonic	tRNA_uridine_5-carboxymethylaminomethyl_modification_protein_GidA	A	A	C	A	A	A	A	A	A	A	A	A	A	A	A	A	A	A	A	A	A	A	A	A	A	A	A	A	A	A	A	A	A	A	A	A	A	A	A	A	C	A	A	A	A
53	chr1	7405	exonic	tRNA_uridine_5-carboxymethylaminomethyl_modification_protein_GidA	T	G	G	G	G	G	T	G	G	G	T	G	G	G	G	G	G	G	T	G	G	G	T	T	T	G	G	T	G	G	G	G	T	G	G	G	G	G	G	G	G	G	G	G	G
54	chr1	7455	exonic	tRNA_uridine_5-carboxymethylaminomethyl_modification_protein_GidA	T	T	T	T	T	T	T	T	T	T	T	T	T	T	T	T	T	T	T	T	T	T	T	T	T	T	T	T	T	T	T	T	T	T	T	T	T	T	T	T	C	T	T	T	T
55	chr1	7545	exonic	tRNA_uridine_5-carboxymethylaminomethyl_modification_protein_GidA	C	C	C	C	C	C	C	C	C	C	C	C	C	C	C	C	C	C	C	C	C	C	C	C	C	C	C	C	C	C	C	C	C	C	C	C	C	C	C	C	C	C	C	C	C
56	chr1	7602	exonic	tRNA_uridine_5-carboxymethylaminomethyl_modification_protein_GidA	C	C	C	C	C	C	C	C	C	C	C	C	C	C	C	C	C	C	C	C	C	T	C	C	C	C	C	C	C	C	C	C	C	C	C	C	C	C	C	C	T	C	C	C	C
57	chr1	7623	exonic	tRNA_uridine_5-carboxymethylaminomethyl_modification_protein_GidA	C	T	C	T	T	T	C	T	T	T	C	T	T	T	T	T	T	T	C	T	T	C	C	C	C	C	T	C	C	T	T	T	C	T	C	T	T	T	T	T	C	T	C	C	C
58	chr1	7662	exonic	tRNA_uridine_5-carboxymethylaminomethyl_modification_protein_GidA	T	T	C	T	T	T	T	T	T	T	T	T	T	T	T	T	T	T	T	T	T	T	T	T	T	T	T	T	T	T	T	T	T	T	T	T	T	T	T	T	C	T	T	T	T
59	chr1	8208	exonic	tRNA_uridine_5-carboxymethylaminomethyl_modification_protein_GidA	A	G	A	G	G	G	A	G	G	G	A	G	G	G	G	G	G	G	A	G	G	A	A	A	A	A	G	A	A	G	A	A	A	G	A	G	G	G	G	G	A	A	A	A	A
60	chr1	8277	exonic	tRNA_uridine_5-carboxymethylaminomethyl_modification_protein_GidA	C	C	T	C	C	C	C	C	C	C	C	C	C	C	C	C	C	C	C	C	C	C	C	C	C	C	C	C	C	C	C	C	C	C	T	C	C	C	C	C	C	C	C	C	C
61	chr1	8330	exonic	tRNA_uridine_5-carboxymethylaminomethyl_modification_protein_GidA	A	A	A	A	A	A	A	A	G	G	A	A	A	A	A	A	A	A	A	A	A	A	A	A	A	A	A	A	A	A	A	A	A	G	A	A	A	A	A	A	A	A	A	A	A
62	chr1	8415	exonic	tRNA_uridine_5-carboxymethylaminomethyl_modification_protein_GidA	C	C	C	C	C	C	C	C	C	C	C	C	C	C	C	C	C	C	C	C	C	C	C	C	C	C	C	C	C	C	C	C	C	C	C	C	C	C	C	C	C	C	C	C	T
63	chr1	8461	exonic	tRNA_uridine_5-carboxymethylaminomethyl_modification_protein_GidA	G	G	G	G	G	G	G	G	G	G	G	G	G	G	G	G	G	G	G	G	G	G	G	G	G	G	G	G	G	G	G	G	G	G	G	G	G	G	G	G	A	G	G	G	G
64	chr1	8664	exonic	tRNA_uridine_5-carboxymethylaminomethyl_modification_protein_GidA	G	G	G	G	G	G	G	G	G	G	G	G	G	G	G	G	G	G	G	G	G	G	G	G	G	G	G	G	G	G	G	G	G	G	G	G	G	G	G	G	G	G	G	G	G
65	chr1	8689	exonic	tRNA_uridine_5-carboxymethylaminomethyl_modification_protein_GidA	G	G	G	G	G	G	G	G	G	G	G	G	G	G	G	G	G	G	G	G	G	A	G	G	G	G	G	G	A	G	G	G	G	G	A	G	G	G	G	G	G	G	G	G	G
66	chr1	8723	exonic	tRNA_uridine_5-carboxymethylaminomethyl_modification_protein_GidA	A	A	A	A	T	A	A	A	A	A	A	A	A	A	A	A	A	A	A	A	A	A	A	A	A	A	A	A	A	A	A	A	A	A	A	A	A	A	A	A	A	A	A	A	A
67	chr1	8821	exonic	tRNA_uridine_5-carboxymethylaminomethyl_modification_protein_GidA	A	A	A	A	A	A	A	A	A	A	A	A	A	A	A	A	A	A	A	A	A	A	A	A	A	A	A	A	A	A	G	G	A	A	A	A	A	A	A	A	A	A	A	A	A
68	chr1	8892	exonic	tRNA_uridine_5-carboxymethylaminomethyl_modification_protein_GidA	A	A	G	A	A	A	A	A	A	A	A	A	A	A	A	A	A	A	A	A	A	A	A	A	A	A	A	A	A	A	A	A	A	A	A	A	A	A	A	A	G	A	A	A	A
69	chr1	9229	exonic	16S_rRNA_methyltransferase_GidB	C	C	C	C	C	C	C	C	C	C	C	C	C	C	C	C	C	C	G	C	C	C	C	C	C	C	C	C	C	C	C	C	C	C	C	C	C	C	C	C	C	C	C	C	C
70	chr1	9257	exonic	16S_rRNA_methyltransferase_GidB	C	C	C	C	C	C	C	C	C	C	C	C	C	C	C	C	C	C	C	C	C	T	C	C	C	C	C	C	T	C	C	C	C	C	T	C	C	C	C	C	C	C	C	C	C
71	chr1	10174	exonic	chromosome_partitioning_protein_PARA	G	G	G	G	G	G	G	G	G	G	G	G	G	G	G	G	G	G	G	G	G	G	G	G	G	G	G	G	G	G	G	G	G	G	G	G	G	G	G	G	A	G	G	G	G
72	chr1	10195	exonic	chromosome_partitioning_protein_PARA	G	G	A	G	G	G	G	G	G	G	G	G	G	G	G	G	G	G	G	G	G	G	G	G	G	G	G	G	G	G	G	G	G	G	G	G	G	G	G	G	G	G	G	G	G
73	chr1	10812	exonic	chromosome_partitioning_protein_PARB	T	T	T	T	T	T	T	T	T	T	T	T	T	T	T	T	T	T	T	T	T	T	T	T	T	T	T	T	T	T	T	T	T	T	T	T	T	T	T	T	G	T	T	T	T
74	chr1	10930	exonic	chromosome_partitioning_protein_PARB	C	C	A	C	C	C	C	C	C	C	C	C	C	C	C	C	C	C	C	C	C	C	C	C	C	C	C	C	C	C	C	C	C	C	C	C	C	C	C	C	C	C	C	C	C
75	chr1	10999	exonic	chromosome_partitioning_protein_PARB	T	T	G	T	T	T	T	T	T	T	T	T	T	T	T	T	T	T	T	T	T	T	T	T	T	T	T	T	T	T	T	T	T	T	T	T	T	T	T	T	G	T	T	T	T
76	chr1	11244	exonic	chromosome_partitioning_protein_PARB	C	C	C	C	C	C	C	C	C	C	C	C	C	C	C	C	C	C	C	C	C	C	C	C	C	C	C	C	C	C	C	C	C	C	C	C	T	C	C	C	C	C	C	C	C
77	chr1	11352	exonic	chromosome_partitioning_protein_PARB	A	G	G	G	G	G	G	G	G	G	A	G	G	G	G	G	G	G	G	G	G	G	G	G	G	G	G	G	G	G	G	G	G	G	G	G	G	G	G	G	G	G	G	G	G
78	chr1	11415	downstream	DNA_polymerase_III_subunit_delta,chromosome_partitioning_protein_PARA,chromosome_partitioning_protein_PARB	A	A	T	A	A	A	A	A	A	A	A	A	A	A	A	A	A	A	A	A	A	A	A	A	A	A	A	A	A	A	A	A	A	A	A	A	A	A	A	A	T	A	A	A	A
79	chr1	11469	downstream	DNA_polymerase_III_subunit_delta,chromosome_partitioning_protein_PARA,chromosome_partitioning_protein_PARB	C	C	T	C	C	C	C	C	C	C	C	C	C	C	C	C	C	C	C	C	C	C	C	C	C	C	C	C	C	C	C	C	C	C	C	C	C	C	C	C	T	C	C	C	C
80	chr1	11629	exonic	DNA_polymerase_III_subunit_delta	G	G	G	G	G	G	G	G	G	G	G	G	G	G	G	G	G	G	G	G	G	G	G	G	G	G	G	G	G	G	G	G	G	G	G	G	G	G	G	G	G	C	G	G	G
81	chr1	12014	exonic	DNA_polymerase_III_subunit_delta	C	C	A	C	C	C	C	C	C	C	C	C	C	C	C	C	C	C	C	C	C	C	C	C	C	C	C	C	C	C	C	C	C	C	C	C	C	C	C	C	A	C	C	C	C
82	chr1	12257	exonic	DNA_polymerase_III_subunit_delta	C	C	C	C	C	C	C	C	C	C	C	C	C	C	C	C	C	C	C	C	C	C	C	T	C	C	C	C	C	C	C	C	C	C	C	C	C	C	C	C	C	C	C	C	C
83	chr1	12496	exonic	DNA_polymerase_III_subunit_delta	A	A	G	A	A	A	A	A	A	A	A	A	A	A	A	A	A	A	A	A	A	A	A	A	A	A	A	A	A	A	A	A	A	A	A	A	A	A	A	A	G	A	A	A	A
84	chr1	12521	exonic	DNA_polymerase_III_subunit_delta	G	G	G	G	G	G	G	G	G	G	G	G	G	G	G	G	G	G	G	G	G	G	G	G	G	G	G	G	G	G	G	G	G	G	G	G	G	G	G	G	A	G	G	G	G
85	chr1	12594	upstream;downstream	DNA_polymerase_III_subunit_delta;ABC_transporter_ATP-binding_protein,ABC_transporter_membrane_protein	G	G	G	G	G	G	G	G	G	G	G	G	G	G	G	G	G	G	G	G	G	A	G	G	G	G	G	G	A	G	G	G	G	G	A	G	G	G	G	G	G	G	G	G	G
86	chr1	12699	upstream;downstream	DNA_polymerase_III_subunit_delta;ABC_transporter_ATP-binding_protein,ABC_transporter_membrane_protein	T	T	C	T	T	T	T	T	T	T	T	T	T	T	T	T	T	T	T	T	T	T	T	T	T	T	T	T	T	T	T	T	T	T	T	T	T	T	T	T	C	T	T	T	T
87	chr1	12752	exonic	ABC_transporter_ATP-binding_protein	C	C	C	C	C	C	C	C	C	C	C	C	C	C	C	C	C	C	C	C	C	C	C	C	C	C	C	C	C	C	C	C	C	C	C	C	C	C	C	C	C	C	C	C	C
88	chr1	12894	exonic	ABC_transporter_ATP-binding_protein	T	T	C	T	T	T	T	T	T	T	T	T	T	T	T	T	T	T	T	T	T	T	T	T	T	T	T	T	T	T	T	T	T	T	T	T	T	T	T	T	C	T	T	T	T
89	chr1	12905	exonic	ABC_transporter_ATP-binding_protein	G	G	G	G	G	G	G	G	G	G	G	G	G	G	G	G	G	G	G	G	G	G	G	G	G	G	G	G	G	G	G	G	G	G	G	G	G	G	G	G	T	G	G	G	G
90	chr1	13092	exonic	ABC_transporter_ATP-binding_protein	G	G	A	G	G	G	G	G	G	G	G	G	G	G	G	G	G	G	G	G	G	G	G	G	G	G	G	G	G	G	G	G	G	G	G	G	G	G	G	G	G	G	G	G	G
91	chr1	13114	exonic	ABC_transporter_ATP-binding_protein	G	G	A	G	G	G	G	G	G	G	G	G	G	G	G	G	G	G	G	G	G	G	G	G	G	G	G	G	G	G	G	G	G	G	G	G	G	G	G	G	G	G	G	G	G
92	chr1	13820	exonic	ABC_transporter_membrane_protein	C	C	C	C	C	C	C	C	C	C	C	C	C	C	C	C	C	C	C	C	C	C	C	C	C	T	C	C	C	C	C	C	C	C	C	C	C	C	C	C	C	C	T	T	T
93	chr1	13955	exonic	ABC_transporter_membrane_protein	C	C	C	C	C	C	C	C	C	C	C	C	C	C	C	C	C	C	C	C	C	C	C	C	C	C	C	C	C	C	C	C	C	C	C	C	C	C	C	C	T	C	C	C	C
94	chr1	14466	upstream;downstream	ABC_transporter_ATP-binding_protein,ABC_transporter_membrane_protein,hypothetical_protein;ABC_transporter_substrate-binding_protein	A	A	A	A	A	A	A	A	A	A	A	A	A	A	A	A	A	A	A	A	A	A	A	A	A	A	A	A	A	A	A	A	A	A	A	A	A	A	A	A	G	A	A	A	A
95	chr1	14636	exonic	hypothetical_protein	C	C	T	C	C	C	C	C	C	C	C	C	C	C	C	C	C	C	C	C	C	C	C	C	C	C	C	C	C	C	C	C	C	C	C	C	C	C	C	C	C	C	C	C	C
96	chr1	14823	upstream;downstream	ABC_transporter_membrane_protein;ABC_transporter_substrate-binding_protein,hypothetical_protein	G	G	G	G	G	G	G	G	G	G	G	G	G	G	G	G	G	G	G	G	G	G	G	G	G	G	G	G	G	G	G	G	G	G	G	G	G	G	G	G	G	G	A	G	G
97	chr1	14881	upstream;downstream	ABC_transporter_membrane_protein;ABC_transporter_substrate-binding_protein,hypothetical_protein	A	A	A	A	A	A	A	A	A	A	A	A	A	A	A	A	A	A	A	A	A	A	A	A	A	A	A	A	A	A	A	A	A	A	A	A	A	A	A	A	G	A	A	A	A
98	chr1	15339	exonic	ABC_transporter_substrate-binding_protein	C	C	C	C	C	C	C	C	C	C	C	C	C	C	C	C	C	C	C	C	C	C	C	C	C	C	C	C	C	C	C	C	C	C	C	C	C	C	C	C	G	C	C	C	C
99	chr1	15370	exonic	ABC_transporter_substrate-binding_protein	A	A	G	A	A	A	A	A	A	A	A	A	A	A	A	A	A	A	A	A	A	A	A	A	A	A	A	A	A	A	A	A	A	A	A	A	A	A	A	A	A	A	A	A	A
100	chr1	15398	exonic	ABC_transporter_substrate-binding_protein	T	T	T	T	T	T	T	T	C	C	T	T	T	T	T	T	T	T	T	T	T	T	T	T	T	T	T	T	T	T	T	T	T	C	T	T	T	T	T	T	T	T	T	T	T
101	chr1	15438	exonic	ABC_transporter_substrate-binding_protein	C	C	T	C	C	C	C	C	C	C	C	C	C	C	C	C	C	C	C	C	C	C	C	C	C	C	C	C	C	C	C	C	C	C	C	C	C	C	C	C	C	C	C	C	C
102	chr1	15668	exonic	ABC_transporter_substrate-binding_protein	A	C	C	C	C	C	C	C	C	C	A	C	C	C	C	C	C	C	A	C	C	C	A	A	A	C	C	C	C	C	C	C	C	C	C	C	C	C	C	C	C	C	C	C	C
103	chr1	15689	exonic	ABC_transporter_substrate-binding_protein	T	T	T	T	T	T	T	T	T	T	T	T	T	T	T	T	T	T	T	T	T	T	T	T	T	T	T	T	T	T	T	T	T	T	T	T	T	T	T	T	A	T	T	T	T
104	chr1	16453	exonic	alkanal_monooxygenase_subunit_alpha	C	T	C	C	C	C	C	C	C	C	C	T	T	T	T	T	T	T	C	C	T	C	C	C	C	C	C	C	C	C	C	C	C	C	C	T	C	T	T	C	C	C	C	C	C
105	chr1	16927	exonic	alkanal_monooxygenase_subunit_alpha	G	G	A	G	G	G	G	G	G	G	G	G	G	G	G	G	G	G	G	G	G	G	G	G	G	G	G	G	G	G	G	G	G	G	G	G	G	G	G	G	G	G	G	G	G
106	chr1	17023	exonic	alkanal_monooxygenase_subunit_alpha	G	G	A	G	G	G	G	G	G	G	G	G	G	G	G	G	G	G	G	G	G	G	G	G	G	G	G	G	G	G	G	G	G	G	G	G	G	G	G	G	G	G	G	G	G
107	chr1	17190	exonic	alkanal_monooxygenase_subunit_alpha	C	C	C	C	C	C	C	C	C	C	C	C	C	C	C	C	C	C	C	C	C	C	C	C	C	C	C	C	C	C	C	C	C	C	C	C	C	C	C	C	A	C	C	C	C
108	chr1	17205	exonic	alkanal_monooxygenase_subunit_alpha	T	T	T	T	T	T	T	T	T	T	T	T	T	T	T	T	T	T	T	T	T	T	T	T	T	T	T	T	T	T	T	T	T	T	T	T	T	T	T	T	G	T	T	T	T
109	chr1	17264	exonic	alkanal_monooxygenase_subunit_alpha	C	C	C	C	C	C	C	C	C	C	C	C	C	C	C	C	C	C	C	C	C	T	C	C	C	C	C	C	C	C	C	C	C	C	C	C	C	C	C	C	C	C	C	C	C
110	chr1	17389	exonic	hypothetical_protein	G	G	G	G	G	G	G	G	G	G	G	G	G	G	G	G	G	G	G	G	G	G	G	G	G	G	G	G	G	G	G	G	G	G	G	G	G	G	G	G	G	G	G	G	A
111	chr1	17438	exonic	hypothetical_protein	C	C	C	C	C	C	C	T	C	C	C	C	C	C	C	C	C	C	C	C	C	C	C	C	C	C	C	C	C	C	C	C	C	C	C	C	C	C	C	C	C	C	C	C	C
112	chr1	17502	exonic	hypothetical_protein	C	C	C	C	C	C	C	C	C	C	C	C	C	C	C	C	C	C	C	C	C	C	C	C	C	C	C	C	C	C	C	C	C	C	C	C	C	C	C	C	T	C	C	C	C
113	chr1	17806	exonic	hypothetical_protein	C	C	C	C	C	C	C	C	C	C	C	C	C	C	C	C	C	C	C	C	C	C	C	C	C	C	C	C	C	C	C	C	C	C	C	C	C	C	C	C	T	C	C	C	C
114	chr1	17888	exonic	hypothetical_protein	C	C	C	C	C	C	C	C	C	C	C	C	C	C	C	C	C	C	C	C	C	T	C	C	C	C	C	C	C	C	C	C	C	C	C	C	C	C	C	C	C	C	C	C	C
115	chr1	18067	exonic	hypothetical_protein	C	C	C	C	C	C	C	C	C	C	C	C	C	C	C	C	C	C	C	C	C	C	C	C	C	C	C	C	C	C	C	C	C	C	C	C	C	C	C	C	T	C	C	C	C
116	chr1	18391	exonic	hypothetical_protein	A	A	G	A	A	A	A	A	A	A	A	A	A	A	A	A	A	A	A	A	A	A	A	A	A	A	A	A	A	A	A	A	A	A	A	A	A	A	A	A	G	A	A	A	A
117	chr1	18404	exonic	hypothetical_protein	C	C	T	C	C	C	C	C	C	C	C	C	C	C	C	C	C	C	C	C	C	C	C	C	C	C	C	C	C	C	C	C	C	C	C	C	C	C	C	C	C	C	C	C	C
118	chr1	18471	exonic	hypothetical_protein	T	A	T	A	A	A	T	A	A	A	T	A	A	A	A	A	A	A	T	A	A	T	T	T	T	T	A	T	T	A	A	A	T	A	T	A	A	A	A	A	T	A	T	T	T
119	chr1	18549	upstream	LACI-family_transcription_regulator,hypothetical_protein	A	A	A	A	A	A	C	A	A	A	A	A	A	A	A	A	A	A	A	A	A	A	A	A	A	A	A	C	A	A	A	A	A	A	A	A	A	A	A	A	A	A	A	A	A
120	chr1	18671	upstream	LACI-family_transcription_regulator,hypothetical_protein	G	G	G	G	G	G	G	G	G	G	G	G	G	G	G	G	G	G	G	G	G	G	G	G	G	G	G	G	G	G	G	G	G	G	T	G	G	G	G	G	G	G	G	G	G
121	chr1	18830	exonic	LACI-family_transcription_regulator	T	T	T	T	T	T	T	T	T	T	T	T	T	T	T	T	T	T	T	T	T	T	T	T	T	T	T	T	T	T	T	T	A	T	T	T	T	T	T	T	T	T	T	T	T
122	chr1	18929	exonic	LACI-family_transcription_regulator	A	A	A	A	A	A	A	A	A	A	A	A	A	A	A	A	A	A	A	A	A	A	A	A	A	A	A	A	A	A	A	A	A	A	A	A	A	A	A	A	C	A	A	A	A
123	chr1	18980	exonic	LACI-family_transcription_regulator	A	A	A	A	A	A	A	A	A	A	A	A	A	A	A	A	A	A	A	A	A	A	A	A	A	A	A	A	A	A	A	A	A	A	A	A	A	A	A	A	G	A	A	A	A
124	chr1	19262	exonic	LACI-family_transcription_regulator	G	G	G	G	G	G	G	G	G	G	G	G	G	G	G	G	G	G	G	G	G	A	G	G	G	G	G	G	A	G	G	G	G	G	A	G	G	G	G	G	G	G	G	G	G
125	chr1	19445	exonic	LACI-family_transcription_regulator	G	G	G	G	G	G	G	G	G	G	G	G	G	G	G	G	G	G	G	G	G	G	G	G	G	G	G	G	G	G	G	G	G	G	G	G	G	G	G	G	G	G	G	G	G
126	chr1	19540	exonic	LACI-family_transcription_regulator	G	G	A	G	G	G	G	G	G	G	G	G	G	G	G	G	G	G	G	G	G	G	G	G	G	G	G	G	G	G	G	G	G	G	G	G	G	G	G	G	G	G	G	G	G
127	chr1	19826	exonic	glucose-fructose_oxidoreductase_precursor	G	G	G	G	G	G	G	G	G	G	G	G	G	G	G	G	G	G	G	G	G	G	G	G	G	G	G	G	G	G	G	G	G	G	G	G	G	G	G	G	A	G	G	G	G
128	chr1	19952	exonic	glucose-fructose_oxidoreductase_precursor	C	C	C	C	C	C	C	C	C	C	C	C	C	C	C	C	C	C	C	C	C	C	C	C	C	C	C	C	C	C	C	C	C	C	C	C	C	C	C	C	G	C	C	C	C
129	chr1	20025	exonic	glucose-fructose_oxidoreductase_precursor	C	C	C	C	C	C	C	C	C	C	C	C	C	C	C	C	C	C	C	C	C	C	C	C	T	C	C	C	C	C	C	C	C	C	C	C	C	C	C	C	C	C	C	C	C
130	chr1	20727	exonic	glucose-fructose_oxidoreductase_precursor	C	C	T	C	C	C	C	C	C	C	C	C	C	C	C	C	C	C	C	C	C	C	C	C	C	C	C	C	C	C	C	C	C	C	C	C	C	C	C	C	C	C	C	C	C
131	chr1	20910	exonic	acetoacetyl-COA_transferase_subunit_alpha	C	C	C	C	C	C	C	C	C	C	C	C	C	C	C	C	C	C	C	C	C	T	C	C	C	C	C	C	T	C	C	C	C	C	T	C	C	C	C	C	C	C	C	C	C
132	chr1	20939	exonic	acetoacetyl-COA_transferase_subunit_alpha	A	A	A	A	A	A	G	A	A	A	A	A	A	A	A	A	A	A	A	A	A	A	A	A	A	A	A	A	A	A	A	A	A	A	A	A	A	A	A	A	A	A	A	A	A
133	chr1	21151	exonic	acetoacetyl-COA_transferase_subunit_alpha	A	A	A	A	A	A	A	A	A	A	A	A	A	A	A	A	A	A	A	A	A	A	A	A	A	A	A	A	A	A	A	A	A	A	A	A	A	A	A	A	C	A	A	A	A
134	chr1	21280	exonic	acetoacetyl-COA_transferase_subunit_alpha	T	T	T	T	T	T	T	T	T	T	T	T	T	T	T	T	T	T	T	T	T	T	T	T	T	T	T	T	T	T	T	T	T	T	T	T	T	T	T	T	A	T	T	T	T
135	chr1	21493	exonic	acetoacetyl-COA_transferase_subunit_alpha	G	G	G	G	G	G	G	G	G	G	G	G	G	G	G	G	G	G	G	G	G	A	G	G	G	G	G	G	A	G	G	G	G	G	A	G	G	G	G	G	G	G	G	G	G
136	chr1	21750	exonic	acetoacetyl-COA_transferase_subunit_alpha	G	G	G	G	G	G	G	G	G	G	G	G	G	G	G	G	G	G	G	G	G	T	G	G	G	G	G	G	T	G	G	G	G	G	T	G	G	G	G	G	G	G	G	G	G
137	chr1	22214	exonic	acetoacetyl-COA_transferase_subunit_alpha	A	A	A	A	A	A	A	A	A	A	A	A	A	A	A	A	A	A	A	A	A	A	A	A	A	A	A	A	A	A	A	A	A	A	A	A	A	A	A	A	A	A	A	A	C
138	chr1	22302	exonic	3-hydroxybutyryl-CoA_dehydratase	T	T	A	T	T	T	T	T	T	T	T	T	T	T	T	T	T	T	T	T	T	T	T	T	T	T	T	T	T	T	T	T	T	T	T	T	T	T	T	T	A	T	T	T	T
139	chr1	22456	exonic	3-hydroxybutyryl-CoA_dehydratase	C	C	C	C	C	C	C	C	C	C	C	C	C	C	C	C	C	C	C	C	C	C	C	C	C	C	C	C	C	C	C	C	C	C	C	C	C	C	C	C	T	C	C	C	C
140	chr1	23210	exonic	L-sorbosone_dehydrogenase%2C_NAD(P)_dependent	A	A	A	A	A	A	A	A	A	A	A	A	A	A	A	A	A	A	A	A	A	A	A	A	A	A	A	A	A	A	A	A	A	A	A	A	A	A	A	A	G	A	A	A	A
141	chr1	23271	exonic	L-sorbosone_dehydrogenase%2C_NAD(P)_dependent	A	A	A	A	A	A	A	A	A	A	A	A	A	A	A	A	A	A	A	A	A	A	A	A	A	A	A	A	A	A	A	A	A	A	A	A	A	A	A	A	C	A	A	A	A
142	chr1	23311	exonic	L-sorbosone_dehydrogenase%2C_NAD(P)_dependent	C	C	C	C	C	C	C	C	C	C	C	C	C	C	C	C	C	C	C	C	C	C	T	C	C	C	C	C	C	C	C	C	C	C	C	C	C	C	C	C	C	C	C	C	C
143	chr1	23854	exonic	L-sorbosone_dehydrogenase%2C_NAD(P)_dependent	G	G	G	G	G	G	G	G	G	G	G	G	G	G	G	G	G	G	G	G	G	G	G	G	G	G	G	G	G	G	G	G	G	G	G	G	G	G	G	G	A	G	G	G	G
144	chr1	24168	exonic	L-sorbosone_dehydrogenase%2C_NAD(P)_dependent	G	G	G	G	G	G	G	G	G	G	G	G	G	G	G	G	G	G	G	G	G	A	G	G	G	G	G	G	A	G	G	G	G	G	A	G	G	G	G	G	G	G	G	G	G
145	chr1	24270	exonic	L-sorbosone_dehydrogenase%2C_NAD(P)_dependent	C	C	C	C	C	C	C	A	C	C	C	C	C	C	C	C	C	C	C	C	C	C	C	C	C	C	C	C	C	C	C	C	C	C	C	C	C	C	C	C	C	C	C	C	C
146	chr1	24367	exonic	L-sorbosone_dehydrogenase%2C_NAD(P)_dependent	C	C	C	C	C	C	C	C	C	C	C	C	C	C	C	C	C	C	C	C	C	C	C	C	C	C	C	C	C	C	C	C	C	C	C	C	C	C	C	C	C	C	T	T	C
147	chr1	24384	exonic	L-sorbosone_dehydrogenase%2C_NAD(P)_dependent	C	C	C	C	C	C	C	C	C	C	C	C	C	C	C	C	C	C	C	C	C	C	C	C	C	C	C	C	C	C	C	C	C	C	C	C	C	C	C	C	C	C	C	C	C
148	chr1	24681	exonic	L-sorbose_dehydrogenase_(FAD)	C	G	C	G	G	G	C	G	G	G	C	G	G	G	G	G	G	G	C	G	G	C	C	C	C	C	G	C	C	G	G	G	C	G	C	G	G	G	G	G	C	G	C	C	C
149	chr1	24775	exonic	L-sorbose_dehydrogenase_(FAD)	T	A	T	A	A	A	T	A	A	A	T	A	A	A	A	A	A	A	T	A	A	T	T	T	T	T	A	T	T	A	A	A	T	A	T	A	A	A	A	A	T	T	T	T	T
150	chr1	24840	exonic	L-sorbose_dehydrogenase_(FAD)	T	T	T	T	T	T	T	T	T	T	T	T	T	T	T	T	T	T	T	T	T	G	T	T	T	T	T	T	T	T	T	T	T	T	T	T	T	T	T	T	T	T	T	T	T
151	chr1	25412	exonic	L-sorbose_dehydrogenase_(FAD)	T	T	T	T	T	T	T	T	T	T	T	T	T	T	T	T	T	T	T	T	T	T	T	C	T	T	T	T	T	T	T	T	T	T	T	T	T	T	T	T	T	T	T	T	T
152	chr1	25761	exonic	L-sorbose_dehydrogenase_(FAD)	A	C	C	C	C	C	A	C	C	C	A	C	C	C	C	C	C	C	A	C	C	C	A	A	A	C	C	A	C	C	C	C	A	C	C	C	C	C	C	C	C	C	C	C	C
153	chr1	25872	exonic	L-sorbose_dehydrogenase_(FAD)	C	C	T	C	C	C	C	C	C	C	C	C	C	C	C	C	C	C	C	C	C	C	C	C	C	C	C	C	C	C	C	C	C	C	C	C	C	C	C	C	C	C	C	C	C
154	chr1	25973	exonic	L-sorbose_dehydrogenase_(FAD)	T	G	T	G	G	G	T	G	G	G	T	G	G	G	G	G	G	G	T	G	G	T	T	T	T	T	G	T	T	G	G	G	T	G	T	G	G	G	G	G	T	G	T	T	T
155	chr1	26110	exonic	3-ketoacyl-ACP_reductase	G	G	G	G	G	G	G	G	G	G	G	G	G	G	G	G	G	G	G	G	G	G	G	G	G	G	G	G	G	G	G	G	G	G	G	G	G	G	G	G	A	G	G	G	G
156	chr1	26245	exonic	3-ketoacyl-ACP_reductase	A	G	G	G	G	G	A	G	G	G	A	G	G	G	G	G	G	G	A	G	G	G	A	A	A	G	G	A	G	G	G	G	A	G	G	G	G	G	G	G	G	G	G	G	G
157	chr1	26309	exonic	3-ketoacyl-ACP_reductase	A	A	A	A	A	A	A	A	A	A	A	A	A	A	A	A	A	A	A	A	A	A	A	A	A	A	A	A	A	A	A	A	A	A	A	A	A	A	A	A	A	A	A	A	A
158	chr1	26598	exonic	3-ketoacyl-ACP_reductase	T	T	T	T	T	T	T	T	T	T	T	T	T	T	T	T	T	T	T	T	T	T	T	T	T	T	T	T	T	T	T	T	T	T	T	T	T	T	T	T	C	T	T	T	T
159	chr1	26659	exonic	3-ketoacyl-ACP_reductase	T	T	T	T	T	T	T	T	T	T	T	T	T	T	T	T	T	T	T	T	T	T	T	T	T	T	T	T	T	T	T	T	T	T	T	T	T	T	T	T	C	T	T	T	T
160	chr1	28741	exonic	hypothetical_protein	C	C	T	C	C	C	C	C	C	C	C	C	C	C	C	C	C	C	C	C	C	C	C	C	C	C	C	C	C	C	C	C	C	C	C	C	C	C	C	C	C	C	C	C	C
161	chr1	28776	exonic	hypothetical_protein	C	C	T	C	C	C	C	C	C	C	C	C	C	C	C	C	C	C	C	C	C	C	C	C	C	C	C	C	C	C	C	C	C	C	C	C	C	C	C	C	C	C	C	C	C
162	chr1	28850	exonic	hypothetical_protein	A	A	A	A	A	A	A	A	A	A	A	A	A	A	A	A	A	A	A	A	A	A	A	A	A	A	A	A	A	A	A	A	A	A	A	A	A	A	A	A	G	A	A	A	A
163	chr1	28875	upstream;downstream	3-oxoacyl-ACP_reductase,hypothetical_protein;L-sorbose_dehydrogenase,hypothetical_protein	A	G	G	G	G	G	A	G	G	G	A	G	G	G	G	G	G	G	A	G	G	G	A	A	A	G	G	A	G	G	G	G	A	G	G	G	G	G	G	G	G	G	G	G	G
164	chr1	29021	exonic	hypothetical_protein	G	G	G	G	G	G	G	G	G	G	G	G	G	G	G	G	G	G	G	G	G	G	G	G	G	G	G	G	G	G	G	G	G	G	G	G	G	G	G	G	A	G	G	G	G
165	chr1	29106	exonic	hypothetical_protein	C	C	C	C	C	C	C	C	C	C	C	C	C	C	C	C	C	C	C	C	C	C	C	C	C	C	C	C	C	C	C	C	C	C	C	C	C	C	C	C	C	C	C	C	C
166	chr1	29451	upstream;downstream	3-oxoacyl-ACP_reductase,hypothetical_protein;L-sorbose_dehydrogenase	C	C	C	C	C	C	C	C	C	C	C	C	C	C	C	C	C	C	C	C	C	C	C	C	C	C	C	C	C	C	C	C	C	C	C	C	C	C	C	C	T	C	C	C	C
167	chr1	29701	exonic	3-oxoacyl-ACP_reductase	G	G	C	G	G	G	G	G	G	G	G	G	G	G	G	G	G	G	G	G	G	G	G	G	G	G	G	G	G	G	G	G	G	G	G	G	G	G	G	G	G	G	G	G	G
168	chr1	29882	exonic	3-oxoacyl-ACP_reductase	C	C	T	C	C	C	C	C	C	C	C	C	C	C	C	C	C	C	C	C	C	C	C	C	C	C	C	C	C	C	C	C	C	C	C	C	C	C	C	C	C	C	C	C	C
169	chr1	30272	exonic	3-oxoacyl-ACP_reductase	G	G	G	G	G	G	G	G	G	G	G	G	G	G	G	G	G	G	G	G	G	G	G	G	G	G	G	G	G	G	G	G	G	G	G	G	G	G	G	G	A	G	G	G	G
170	chr1	30312	exonic	3-oxoacyl-ACP_reductase	A	A	A	T	A	A	A	A	A	A	A	A	A	A	A	A	A	A	A	A	A	A	A	A	A	A	A	A	A	A	A	A	A	A	A	A	A	A	A	A	A	A	A	A	A
171	chr1	30646	exonic	N-acyl-L-amino_acid_amidohydrolase	C	C	C	C	C	C	C	C	C	C	C	C	C	C	C	C	C	C	C	C	C	T	C	C	C	C	C	C	T	C	C	C	C	C	T	C	C	C	C	C	C	C	C	C	C
172	chr1	30735	exonic	N-acyl-L-amino_acid_amidohydrolase	G	G	G	G	G	G	G	G	G	G	G	G	G	G	G	G	G	G	G	G	G	G	G	G	G	G	G	G	G	G	A	G	G	G	G	G	G	G	G	G	G	G	G	G	G
173	chr1	30764	exonic	N-acyl-L-amino_acid_amidohydrolase	T	C	C	C	C	C	C	C	C	C	T	C	C	C	C	C	C	C	T	C	C	C	T	T	T	C	C	C	C	C	C	C	C	C	C	C	C	C	C	C	C	C	C	C	C
174	chr1	30972	exonic	N-acyl-L-amino_acid_amidohydrolase	G	A	A	A	A	A	G	A	A	A	G	A	A	A	A	A	A	A	G	A	A	A	G	G	G	G	A	G	A	A	A	A	G	A	A	A	A	A	A	A	A	A	G	G	G
175	chr1	31088	exonic	N-acyl-L-amino_acid_amidohydrolase	G	A	A	A	A	A	A	A	A	A	G	A	A	A	A	A	A	A	A	A	A	A	A	A	A	A	A	A	A	A	A	A	A	A	A	A	A	A	A	A	A	A	A	A	A
176	chr1	31264	exonic	N-acyl-L-amino_acid_amidohydrolase	C	C	T	C	C	C	C	C	C	C	C	C	C	C	C	C	C	C	C	C	C	C	C	C	C	C	C	C	C	C	C	C	C	C	C	C	C	C	C	C	C	C	C	C	C
177	chr1	31318	exonic	N-acyl-L-amino_acid_amidohydrolase	T	T	C	T	T	T	T	T	T	T	T	T	T	T	T	T	T	T	T	T	T	T	T	T	T	T	T	T	T	T	T	T	T	T	T	T	T	T	T	T	T	T	T	T	T
178	chr1	31406	exonic	N-acyl-L-amino_acid_amidohydrolase	T	T	C	T	T	T	T	T	T	T	T	T	T	T	T	T	T	T	T	T	T	T	T	T	T	T	T	T	T	T	T	T	T	T	T	T	T	T	T	T	C	T	T	T	T
179	chr1	32017	exonic	D-alanyl-D-alanine_carboxypeptidase	C	C	C	C	C	C	T	C	C	C	C	C	C	C	C	C	C	C	C	C	C	C	C	C	C	C	C	T	C	C	C	C	C	C	C	C	C	C	C	C	C	C	C	C	C
180	chr1	32107	exonic	D-alanyl-D-alanine_carboxypeptidase	C	C	C	C	C	C	C	C	C	C	C	C	C	C	C	C	C	C	C	C	C	C	C	C	C	T	C	C	C	C	C	C	C	C	C	C	C	C	C	C	C	C	T	T	T
181	chr1	32470	exonic	D-alanyl-D-alanine_carboxypeptidase	C	C	C	C	C	C	C	C	C	C	C	C	C	C	C	C	C	C	C	C	C	C	C	C	C	C	C	C	C	C	C	C	C	C	C	C	C	C	C	C	T	C	C	C	C
182	chr1	32687	exonic	D-alanyl-D-alanine_carboxypeptidase	C	C	G	C	C	C	C	C	C	C	C	C	C	C	C	C	C	C	C	C	C	C	C	C	C	C	C	C	C	C	C	C	C	C	C	C	C	C	C	C	G	C	C	C	C
183	chr1	33116	exonic	COBW_protein	C	C	C	C	C	C	C	C	C	C	C	C	C	C	C	C	C	C	C	C	C	C	C	G	C	C	C	C	C	C	C	C	C	C	C	C	C	C	C	C	C	C	C	C	C
184	chr1	33413	exonic	COBW_protein	C	C	C	C	C	C	C	C	C	C	C	C	C	C	C	C	C	C	C	C	C	C	C	C	C	C	C	C	T	C	C	C	C	C	T	C	C	C	C	C	C	C	C	C	C
185	chr1	33906	exonic	COBW_protein	C	T	C	T	T	T	C	T	T	T	C	T	T	T	T	T	T	T	C	T	T	C	C	C	C	C	T	C	C	T	T	T	C	T	C	T	T	T	T	T	C	T	C	C	C
186	chr1	34014	exonic	COBW_protein	G	G	G	G	G	G	G	G	G	G	G	G	G	G	G	G	G	G	G	G	G	G	G	G	G	G	G	G	G	G	C	G	G	G	G	G	G	G	G	G	G	G	G	G	G
187	chr1	34503	exonic	transcriptional_regulator	G	G	G	G	G	G	G	G	G	G	G	G	G	G	G	G	G	G	G	G	G	G	G	G	G	G	A	G	G	G	G	G	G	G	G	G	G	G	G	G	G	G	G	G	G
188	chr1	35001	exonic	hypothetical_protein	C	C	T	C	C	C	C	C	C	C	C	C	C	C	C	C	C	C	C	C	C	C	C	C	C	C	C	C	C	C	C	C	C	C	C	C	C	C	C	C	C	C	C	C	C
189	chr1	35023	exonic	hypothetical_protein	C	C	C	T	C	C	C	C	C	C	C	C	C	C	C	C	C	C	C	C	C	C	C	C	C	C	C	C	C	C	C	C	C	C	C	C	C	C	C	C	C	C	C	C	C
190	chr1	35515	exonic	hypothetical_protein	C	C	C	C	C	C	C	C	C	C	C	C	C	C	C	C	C	C	C	C	C	C	C	C	C	C	C	C	C	C	C	C	C	C	T	C	C	C	C	C	C	C	C	C	C
191	chr1	35577	exonic	hypothetical_protein	G	T	T	T	T	T	G	T	T	T	G	T	T	T	T	T	T	T	G	T	T	T	G	G	G	T	T	G	T	T	T	T	G	T	T	T	T	T	T	T	T	T	T	T	T
192	chr1	35700	exonic	hypothetical_protein	A	C	C	C	C	C	A	C	C	C	A	C	C	C	C	C	C	C	A	C	C	C	A	A	A	C	C	A	C	C	C	C	A	C	C	C	C	C	C	C	C	C	C	C	C
193	chr1	35781	upstream;downstream	hypothetical_protein;acetyl-CoA_carboxylase_carboxyltransferase_subunit_alpha	C	T	C	T	T	T	C	T	T	T	C	T	T	T	T	T	T	T	C	T	T	C	C	C	C	C	T	C	C	T	T	T	C	T	C	T	T	T	T	T	C	T	C	C	C
194	chr1	35812	upstream;downstream	hypothetical_protein;acetyl-CoA_carboxylase_carboxyltransferase_subunit_alpha	C	C	C	C	C	C	C	C	C	C	C	C	C	C	C	C	C	C	C	C	C	C	C	C	C	C	C	C	C	C	C	C	C	C	C	C	C	C	C	C	C	C	C	C	C
195	chr1	35845	upstream;downstream	hypothetical_protein;acetyl-CoA_carboxylase_carboxyltransferase_subunit_alpha	C	C	A	C	C	C	C	C	C	C	C	C	C	C	C	C	C	C	C	C	C	C	C	C	C	C	C	C	C	C	C	C	C	C	C	C	C	C	C	C	A	C	C	C	C
196	chr1	36053	exonic	acetyl-CoA_carboxylase_carboxyltransferase_subunit_alpha	T	T	C	T	T	T	T	T	T	T	T	T	T	T	T	T	T	T	T	T	T	T	T	T	T	T	T	T	T	T	T	T	T	T	T	T	T	T	T	T	T	T	T	T	T
197	chr1	36279	exonic	acetyl-CoA_carboxylase_carboxyltransferase_subunit_alpha	A	A	G	A	A	A	A	A	A	A	A	A	A	A	A	A	A	A	A	A	A	A	A	A	A	A	A	A	A	A	A	A	A	A	A	A	A	A	A	A	G	A	A	A	A
198	chr1	37216	exonic	site-specific_tyrosine_recombinase_XerD	A	A	G	A	A	A	A	A	A	A	A	A	A	A	A	A	A	A	A	A	A	A	A	A	A	A	A	A	A	A	A	A	A	A	A	A	A	A	A	A	A	A	A	A	A
199	chr1	37527	exonic	site-specific_tyrosine_recombinase_XerD	G	G	G	G	G	G	G	G	G	G	G	G	G	G	G	G	G	G	G	G	G	G	G	G	G	A	G	G	G	G	G	G	G	G	G	G	G	G	G	G	G	G	A	A	A
200	chr1	37606	exonic	site-specific_tyrosine_recombinase_XerD	T	T	T	T	T	T	T	T	T	T	T	T	T	T	T	T	T	T	T	T	T	T	T	T	T	T	T	T	T	T	T	T	T	T	T	T	T	T	T	T	C	T	T	T	T
201	chr1	37664	exonic	site-specific_tyrosine_recombinase_XerD	A	A	A	A	A	A	A	A	A	A	A	A	A	A	A	A	A	A	A	A	A	A	A	A	A	A	A	A	A	A	A	A	A	A	A	A	A	A	A	A	C	A	A	A	A
202	chr1	38183	upstream	3-dehydroquinate_synthase,hypothetical_protein,shikimate_kinase,site-specific_tyrosine_recombinase_XerD	A	A	A	A	A	A	A	A	A	A	A	A	A	A	A	A	A	A	A	A	A	A	A	A	A	A	A	A	A	A	A	A	A	A	A	A	A	A	A	A	G	A	A	A	A
203	chr1	38489	exonic	shikimate_kinase	A	T	T	T	T	T	A	T	T	T	A	T	T	T	T	T	T	T	A	T	T	T	A	A	A	A	T	A	T	T	T	T	A	T	T	T	T	T	T	T	T	T	A	A	A
204	chr1	38734	exonic	shikimate_kinase	C	C	C	C	C	C	C	C	C	C	C	C	C	C	C	C	C	C	C	C	C	T	C	C	C	C	C	C	T	C	C	C	C	C	T	C	C	C	C	C	C	C	C	C	C
205	chr1	38790	exonic	shikimate_kinase	G	G	G	G	G	G	G	G	G	G	G	G	G	G	G	G	G	G	G	G	G	C	G	G	G	G	G	G	C	G	G	G	G	G	C	G	G	G	G	G	G	G	G	G	G
206	chr1	39040	exonic	3-dehydroquinate_synthase	C	C	G	C	C	C	C	C	C	C	C	C	C	C	C	C	C	C	C	C	C	C	C	C	C	C	C	C	C	C	C	C	C	C	C	C	C	C	C	C	G	C	C	C	C
207	chr1	39288	exonic	3-dehydroquinate_synthase	C	C	T	C	C	C	C	C	C	C	C	C	C	C	C	C	C	C	C	C	C	C	C	C	C	C	C	C	C	C	C	C	C	C	C	C	C	C	C	C	C	C	C	C	C
208	chr1	39370	exonic	3-dehydroquinate_synthase	T	C	C	C	C	C	T	C	C	C	T	C	C	C	C	C	C	C	T	C	C	C	T	T	T	C	C	T	C	C	C	C	T	C	C	C	C	C	C	C	C	C	C	C	C
209	chr1	40051	exonic	3-dehydroquinate_synthase	C	C	C	C	C	C	C	C	C	C	C	C	C	C	C	C	C	C	C	C	C	T	C	C	C	C	C	C	T	C	C	C	C	C	T	C	C	C	C	C	C	C	C	C	C
210	chr1	40298	exonic	hypothetical_protein	A	A	A	A	A	A	A	A	A	A	A	A	A	A	A	A	A	A	A	A	A	A	A	A	A	A	A	A	A	A	A	A	A	A	A	A	A	A	A	A	A	A	A	A	A
211	chr1	40579	exonic	hypothetical_protein	C	C	C	C	C	C	C	C	C	C	C	C	C	C	C	C	C	C	C	C	C	C	C	C	C	C	C	C	C	C	C	C	C	C	C	C	C	C	C	C	C	C	C	T	C
212	chr1	40598	exonic	hypothetical_protein	G	G	G	G	G	G	G	G	G	G	G	G	G	G	G	G	G	G	G	G	G	G	G	G	G	G	G	G	T	G	G	G	G	G	T	G	G	G	G	G	G	G	G	G	G
213	chr1	40708	exonic	hypothetical_protein	G	G	G	G	G	G	G	G	G	G	G	G	G	G	G	G	G	G	G	G	G	G	G	G	G	G	G	G	G	G	G	G	G	G	G	G	G	G	G	G	A	G	G	G	G
214	chr1	41050	exonic	hypothetical_protein	G	G	G	G	G	G	G	G	G	G	G	G	G	G	G	G	G	G	G	G	G	G	G	G	G	G	G	G	G	G	G	G	G	G	G	G	G	G	G	G	G	G	G	A	G
215	chr1	41065	exonic	hypothetical_protein	T	T	T	T	T	T	T	T	T	T	T	T	T	T	T	T	T	T	T	T	T	T	T	T	T	T	T	T	T	T	T	T	T	T	T	T	T	T	T	T	C	T	T	T	T
216	chr1	41278	exonic	hypothetical_protein	T	T	C	T	T	T	T	T	T	T	T	T	T	T	T	T	T	T	T	T	T	T	T	T	T	T	T	T	T	T	T	T	T	T	T	T	T	T	T	T	C	T	T	T	T
217	chr1	41428	exonic	hypothetical_protein	G	G	G	G	G	G	G	G	G	G	G	G	G	G	G	G	G	G	G	G	G	G	G	G	G	G	G	G	G	G	A	A	G	G	G	G	G	G	G	G	G	G	G	G	G
218	chr1	41510	upstream;downstream	DnaJ_family_molecular_chaperone,hypothetical_protein;hypothetical_protein,morphology/transcriptional_regulatory_protein_BolA	G	G	C	G	G	G	G	G	G	G	G	G	G	G	G	G	G	G	G	G	G	G	G	G	G	G	G	G	G	G	G	G	G	G	G	G	G	G	G	G	C	G	G	G	G
219	chr1	41545	exonic	morphology/transcriptional_regulatory_protein_BolA	G	A	G	A	A	A	G	A	A	A	G	A	A	A	A	A	A	A	G	A	A	G	G	G	G	G	A	G	G	A	A	A	G	A	G	A	A	A	A	A	G	A	G	G	G
220	chr1	41668	exonic	morphology/transcriptional_regulatory_protein_BolA	T	T	T	T	T	T	T	T	T	T	T	T	T	T	T	T	T	T	T	T	T	T	T	C	T	T	T	T	T	T	T	T	T	T	T	T	T	T	T	T	T	T	T	T	T
221	chr1	41746	exonic	morphology/transcriptional_regulatory_protein_BolA	G	G	G	G	G	G	G	G	G	G	G	G	G	G	G	G	G	G	G	G	G	G	G	G	G	G	G	G	G	G	G	G	G	G	G	G	G	G	G	G	G	G	A	A	G
222	chr1	41787	exonic	morphology/transcriptional_regulatory_protein_BolA	G	G	C	G	G	G	G	G	G	G	G	G	G	G	G	G	G	G	G	G	G	G	G	G	G	G	G	G	G	G	G	G	G	G	G	G	G	G	G	G	G	G	G	G	G
223	chr1	41927	exonic	hypothetical_protein	G	G	A	G	G	G	G	G	G	G	G	G	G	G	G	G	G	G	G	G	G	G	G	G	G	G	G	G	G	G	G	G	G	G	G	G	G	G	G	G	G	G	G	G	G
224	chr1	42327	exonic	DnaJ_family_molecular_chaperone	T	T	T	T	T	T	T	T	T	T	T	T	T	T	T	T	T	T	T	T	T	T	T	T	T	T	T	T	T	T	T	T	T	T	T	T	T	T	T	T	C	T	T	T	T
225	chr1	42540	exonic	DnaJ_family_molecular_chaperone	A	A	A	A	A	A	A	A	A	A	A	A	A	A	A	A	A	A	A	A	A	A	A	A	A	A	A	A	C	A	A	A	A	A	C	A	A	A	A	A	A	A	A	A	A
226	chr1	42640	exonic	DnaJ_family_molecular_chaperone	G	G	G	G	G	G	G	G	G	G	G	G	G	G	G	G	G	G	G	G	G	G	G	G	G	G	G	G	G	G	G	G	G	G	G	G	G	G	G	G	G	G	G	G	G
227	chr1	42691	exonic	hypothetical_protein	G	G	G	G	G	G	G	G	G	G	G	G	G	G	G	G	G	G	G	G	G	G	G	G	G	T	G	G	G	G	G	G	G	G	G	G	G	G	G	G	G	G	G	G	G
228	chr1	43538	exonic	CobS_protein	C	C	C	C	C	C	C	C	C	C	C	C	C	C	C	C	C	C	C	C	C	C	C	C	C	C	C	C	C	C	C	C	C	C	C	C	C	C	C	C	T	C	C	C	C
229	chr1	43630	exonic	CobS_protein	T	T	T	T	T	T	T	T	T	T	T	T	T	T	T	T	T	T	T	T	T	T	T	T	T	T	T	T	T	T	T	T	T	T	T	T	T	T	T	T	C	T	T	T	T
230	chr1	43655	exonic	CobS_protein	C	C	T	C	C	C	C	C	C	C	C	C	C	C	C	C	C	C	C	C	C	C	C	C	C	C	C	C	C	C	C	C	C	C	C	C	C	C	C	C	C	C	C	C	C
231	chr1	43741	exonic	CobS_protein	T	T	T	T	T	T	T	T	T	T	T	T	T	T	T	T	T	T	T	T	T	T	T	T	T	T	T	T	T	T	T	T	T	T	T	T	T	T	T	T	C	T	T	T	T
232	chr1	43979	upstream;downstream	CobT_protein;CobS_protein	T	T	T	T	T	T	T	T	T	T	T	T	T	T	T	T	T	T	T	T	T	T	T	T	T	T	T	T	T	T	T	T	T	T	T	T	T	T	T	T	C	T	T	T	T
233	chr1	44338	exonic	CobT_protein	A	A	G	A	A	A	A	A	A	A	A	A	A	A	A	A	A	A	A	A	A	G	A	A	A	A	A	A	G	A	A	A	A	A	G	A	A	A	A	A	G	A	A	A	A
234	chr1	44665	exonic	CobT_protein	G	G	A	G	G	G	G	G	G	G	G	G	G	G	G	G	G	G	G	G	G	G	G	G	G	G	G	G	G	G	G	G	G	G	G	G	G	G	G	G	G	G	G	G	G
235	chr1	44951	exonic	CobT_protein	A	A	A	A	A	A	A	A	A	A	A	A	A	A	A	A	A	A	A	A	A	A	A	A	A	A	A	A	A	A	A	A	A	A	A	A	A	A	A	A	T	A	A	A	A
236	chr1	45358	exonic	CobT_protein	G	G	G	G	G	G	G	G	G	G	G	G	G	G	G	G	G	G	G	G	G	G	G	G	G	G	G	G	G	G	G	G	G	G	A	G	G	G	G	G	G	G	G	G	G
237	chr1	45443	exonic	CobT_protein	C	C	C	C	C	C	C	C	C	C	C	C	C	C	C	C	C	C	C	C	C	C	C	C	C	C	C	C	C	C	C	C	C	C	C	C	C	C	C	C	T	C	C	C	C
238	chr1	45957	downstream	CobT_protein,hypothetical_protein	G	G	G	G	G	G	G	G	G	G	G	G	G	G	G	G	G	G	G	G	G	G	G	G	G	G	G	G	G	G	G	G	G	G	G	G	G	G	G	G	T	G	G	G	G
239	chr1	46201	exonic	hypothetical_protein	T	T	T	T	T	T	T	T	T	T	T	T	T	T	T	T	T	T	T	T	T	T	T	T	T	T	T	T	T	T	T	T	T	T	T	T	T	T	T	T	C	T	T	T	T
240	chr1	46429	exonic	hypothetical_protein	C	C	C	C	C	C	C	C	C	C	C	C	C	C	C	C	C	C	C	C	C	A	C	C	C	C	C	C	A	C	C	C	C	C	A	C	C	C	C	C	C	C	C	C	C
241	chr1	46578	exonic	hypothetical_protein	C	C	T	C	C	C	C	C	C	C	C	C	C	C	C	C	C	C	C	C	C	C	C	C	C	C	C	C	C	C	C	C	C	C	C	C	C	C	C	C	C	C	C	C	C
242	chr1	47273	exonic	hypothetical_protein	G	G	G	G	G	G	G	G	G	G	G	G	G	G	G	G	G	G	G	G	G	G	G	G	G	G	G	G	G	G	G	G	G	G	G	G	G	G	G	G	T	G	G	G	G
243	chr1	47318	exonic	hypothetical_protein	C	C	C	C	C	C	C	C	C	C	C	C	C	C	C	C	C	C	C	C	C	C	C	C	C	C	C	C	C	C	C	C	C	C	C	C	C	C	C	C	C	C	C	C	C
244	chr1	47341	exonic	hypothetical_protein	T	T	C	T	T	T	T	T	T	T	T	T	T	T	T	T	T	T	T	T	T	T	T	T	T	T	T	T	T	T	T	T	T	T	T	T	T	T	T	T	C	T	T	T	T
245	chr1	47573	exonic	hypothetical_protein	T	T	T	T	T	T	T	T	T	T	T	T	T	T	T	T	T	T	T	T	T	T	T	T	T	T	T	T	T	T	T	T	T	T	T	T	T	T	T	T	C	T	T	T	T
246	chr1	47606	exonic	hypothetical_protein	C	C	C	C	C	C	C	C	C	C	C	C	C	C	C	C	C	C	C	C	C	C	C	C	C	C	C	C	C	C	C	C	C	C	C	C	C	C	C	C	C	C	T	T	T
247	chr1	47633	exonic	hypothetical_protein	T	T	C	T	T	T	T	T	T	T	T	T	T	T	T	T	T	T	T	T	T	T	T	T	T	T	T	T	T	T	T	T	T	T	T	T	T	T	T	T	C	T	T	T	T
248	chr1	48071	upstream;downstream	hypothetical_protein;cation-transporting_ATPase_PACS	C	C	C	C	C	C	C	C	C	C	C	C	C	C	C	C	C	C	C	C	C	C	C	C	C	C	C	C	C	C	C	C	C	C	C	C	C	C	C	C	C	C	T	T	C
249	chr1	48134	upstream;downstream	hypothetical_protein;cation-transporting_ATPase_PACS	A	A	G	A	A	A	A	A	A	A	A	A	A	A	A	A	A	A	A	A	A	A	A	A	A	A	A	A	A	A	A	A	A	A	A	A	A	A	A	A	A	A	A	A	A
250	chr1	48372	upstream;downstream	hypothetical_protein;cation-transporting_ATPase_PACS	A	A	G	A	A	A	A	A	A	A	A	A	A	A	A	A	A	A	A	A	A	A	A	A	A	A	A	A	A	A	A	A	A	A	A	A	A	A	A	A	G	A	A	A	A
251	chr1	48498	exonic	cation-transporting_ATPase_PACS	C	C	T	C	C	C	C	C	C	C	C	C	C	C	C	C	C	C	C	C	C	C	C	C	C	C	C	C	C	C	C	C	C	C	C	C	C	C	C	C	C	C	C	C	C
252	chr1	48839	exonic	cation-transporting_ATPase_PACS	G	G	A	G	G	G	G	G	G	G	G	G	G	G	G	G	G	G	G	G	G	G	G	G	G	G	G	G	G	G	G	G	G	G	G	G	G	G	G	G	G	G	G	G	G
253	chr1	48975	exonic	cation-transporting_ATPase_PACS	G	G	A	G	G	G	G	G	G	G	G	G	G	G	G	G	G	G	G	G	G	G	G	G	G	G	G	G	G	G	G	G	G	G	G	G	G	G	G	G	A	G	G	G	G
254	chr1	49010	exonic	cation-transporting_ATPase_PACS	G	G	G	G	G	G	G	G	G	G	G	G	G	G	G	G	G	G	G	G	G	G	G	G	G	G	G	G	G	G	G	G	G	G	G	G	G	G	G	G	G	G	G	G	G
255	chr1	49234	exonic	cation-transporting_ATPase_PACS	C	C	T	C	C	C	C	C	C	C	C	C	C	C	C	C	C	C	C	C	C	C	C	C	C	C	C	C	C	C	C	C	C	C	C	C	C	C	C	C	C	C	C	C	C
256	chr1	49278	exonic	cation-transporting_ATPase_PACS	G	G	G	G	G	G	G	G	G	G	G	G	G	G	G	G	G	G	G	G	G	T	G	G	G	G	G	G	T	G	G	G	G	G	T	G	G	G	G	G	G	G	G	G	G
257	chr1	49351	exonic	cation-transporting_ATPase_PACS	T	T	C	T	T	T	T	T	T	T	T	T	T	T	T	T	T	T	T	T	T	T	T	T	T	T	T	T	T	T	T	T	T	T	T	T	T	T	T	T	C	T	T	T	T
258	chr1	49703	exonic	cation-transporting_ATPase_PACS	C	T	C	T	T	T	C	T	T	T	C	T	T	T	T	T	T	T	C	T	T	C	C	C	C	C	T	C	C	T	T	T	C	T	C	T	T	T	T	T	C	T	C	C	C
259	chr1	49968	exonic	cation-transporting_ATPase_PACS	T	T	C	T	T	T	T	T	T	T	T	T	T	T	T	T	T	T	T	T	T	T	T	T	T	T	T	T	T	T	T	T	T	T	T	T	T	T	T	T	C	T	T	T	T
260	chr1	50034	exonic	cation-transporting_ATPase_PACS	C	C	C	C	C	C	C	C	C	C	C	C	C	C	C	C	C	C	C	C	C	C	C	C	C	C	C	C	C	C	C	C	C	C	C	C	C	C	C	C	C	C	C	C	C
261	chr1	50209	exonic	cation-transporting_ATPase_PACS	T	T	C	T	T	T	T	T	T	T	T	T	T	T	T	T	T	T	T	T	T	T	T	T	T	T	T	T	T	T	T	T	T	T	T	T	T	T	T	T	C	T	T	T	T
262	chr1	50420	exonic	cation-transporting_ATPase_PACS	C	C	C	C	C	C	C	C	C	C	C	C	C	C	C	C	C	C	C	C	C	C	C	C	C	C	C	C	C	C	C	C	C	C	C	C	C	C	C	C	C	C	C	C	C
263	chr1	50757	exonic	cation-transporting_ATPase_PACS	G	G	A	G	G	G	G	G	G	G	G	G	G	G	G	G	G	G	G	G	G	G	G	G	G	G	G	G	G	G	G	G	G	G	G	G	G	G	G	G	G	G	G	G	G
264	chr1	50832	upstream;downstream	cation-transporting_ATPase_PACS,mercuric_resistance_operon_regulatory_protein;hypothetical_protein	C	C	T	C	C	C	C	C	C	C	C	C	C	C	C	C	C	C	C	C	C	C	C	C	C	C	C	C	C	C	C	C	C	C	C	C	C	C	C	C	T	C	C	C	C
265	chr1	50914	exonic	mercuric_resistance_operon_regulatory_protein	G	G	G	G	G	G	G	G	G	G	G	G	G	G	G	G	G	G	G	G	G	G	G	G	G	G	G	G	G	G	G	G	G	G	G	G	G	G	G	G	G	G	G	G	G
266	chr1	51135	exonic	mercuric_resistance_operon_regulatory_protein	G	G	G	G	G	G	G	G	G	G	G	G	G	G	G	G	G	G	G	G	G	G	G	G	G	T	G	G	G	G	G	G	G	G	G	G	G	G	G	G	G	G	G	G	G
267	chr1	51204	exonic	mercuric_resistance_operon_regulatory_protein	G	G	G	G	G	G	G	G	G	G	G	G	G	G	G	G	G	G	G	G	G	G	G	G	G	G	G	G	G	G	G	G	G	G	G	G	G	G	G	G	G	G	G	G	G
268	chr1	51965	exonic	hypothetical_protein	C	C	C	C	C	C	C	C	C	C	C	C	C	C	C	C	C	C	C	C	C	C	C	C	C	C	C	C	C	C	C	C	C	C	C	C	C	C	C	C	C	T	C	C	C
269	chr1	51975	exonic	hypothetical_protein	C	C	G	C	C	C	C	C	C	C	C	C	C	C	C	C	C	C	C	C	C	C	C	C	C	C	C	C	C	C	C	C	C	C	C	C	C	C	C	C	C	C	C	C	C
270	chr1	53012	exonic	hypothetical_protein	T	T	C	T	T	T	T	T	T	T	T	T	T	T	T	T	T	T	T	T	T	T	T	T	T	T	T	T	T	T	T	T	T	T	T	T	T	T	T	T	C	T	T	T	T
271	chr1	53402	exonic	hypothetical_protein	C	C	C	C	C	C	C	C	C	C	C	C	C	C	C	C	C	C	C	C	C	C	C	C	C	C	C	C	C	C	C	C	C	C	C	C	C	C	C	C	T	C	C	C	C
272	chr1	53458	exonic	hypothetical_protein	T	T	C	T	T	T	T	T	T	T	T	T	T	T	T	T	T	T	T	T	T	T	T	T	T	T	T	T	T	T	T	T	T	T	T	T	T	T	T	T	C	T	T	T	T
273	chr1	53552	exonic	hypothetical_protein	G	G	T	G	G	G	G	G	G	G	G	G	G	G	G	G	G	G	G	G	G	G	G	G	G	G	G	G	G	G	G	G	G	G	G	G	G	G	G	G	G	G	G	G	G
274	chr1	53583	exonic	hypothetical_protein	G	G	G	G	G	G	G	G	G	G	G	G	G	G	G	G	G	G	G	G	G	A	G	G	G	G	G	G	A	G	G	G	G	G	A	G	G	G	G	G	G	G	G	G	G
275	chr1	54021	exonic	serine_protease	A	A	C	A	A	A	A	A	A	A	A	A	A	A	A	A	A	A	A	A	A	A	A	A	A	A	A	A	A	A	A	A	A	A	A	A	A	A	A	A	C	A	A	A	A
276	chr1	54148	exonic	serine_protease	T	T	C	T	T	T	T	T	T	T	T	T	T	T	T	T	T	T	T	T	T	T	T	T	T	T	T	T	T	T	T	T	T	T	T	T	T	T	T	T	C	T	T	T	T
277	chr1	54769	exonic	serine_protease	G	G	G	G	G	G	G	G	G	G	G	G	G	G	G	G	G	G	G	G	G	G	G	G	G	G	G	G	G	G	A	G	G	G	G	G	G	G	G	G	G	G	G	G	G
278	chr1	54792	exonic	serine_protease	T	T	T	T	T	T	T	T	T	T	T	T	T	T	T	T	T	T	T	T	T	T	T	T	T	T	T	T	T	T	T	T	T	T	T	T	T	T	T	T	T	T	T	T	T
279	chr1	54820	exonic	serine_protease	G	G	G	G	G	G	G	G	G	G	G	G	G	G	G	G	G	G	G	G	G	G	G	G	G	G	A	G	G	G	G	G	G	G	G	G	G	G	G	G	G	G	G	G	G
280	chr1	54888	exonic	serine_protease	A	A	A	A	A	A	A	A	A	A	A	A	A	A	A	A	A	A	A	A	A	A	A	A	A	A	A	A	A	A	A	A	A	A	A	A	A	A	A	A	G	A	A	A	A
281	chr1	55143	exonic	serine_protease	G	G	G	G	G	G	G	G	G	G	G	G	G	G	G	G	G	G	G	G	G	G	G	G	G	G	G	G	G	G	G	G	G	G	G	G	G	G	G	G	G	G	G	G	G
282	chr1	55204	exonic	serine_protease	A	A	C	A	A	A	A	A	A	A	A	A	A	A	A	A	A	A	A	A	A	A	A	A	A	A	A	A	A	A	A	A	A	A	A	A	A	A	A	A	C	A	A	A	A
283	chr1	55567	exonic	serine_protease	C	C	A	C	C	C	C	C	C	C	C	C	C	C	C	C	C	C	C	C	C	C	C	C	C	C	C	C	C	C	C	C	C	C	C	C	C	C	C	C	C	C	C	C	C
284	chr1	55576	exonic	serine_protease	G	A	G	A	A	A	G	A	A	A	G	A	A	A	A	A	A	A	G	A	A	G	G	G	G	G	A	G	G	A	A	A	G	A	G	A	A	A	A	A	G	A	G	G	G
285	chr1	55808	exonic	serine_protease	G	G	G	G	G	G	G	G	G	G	G	G	G	G	G	G	G	G	G	G	G	A	G	G	G	G	G	G	A	G	G	G	G	G	A	G	G	G	G	G	G	G	G	G	G
286	chr1	55861	exonic	serine_protease	C	C	T	C	C	C	C	C	C	C	C	C	C	C	C	C	C	C	C	C	C	C	C	C	C	C	C	C	C	C	C	C	C	C	C	C	C	C	C	C	T	C	C	C	C
287	chr1	55869	exonic	serine_protease	G	A	G	A	A	A	G	A	A	A	G	A	A	A	A	A	A	A	G	A	A	G	G	G	G	G	A	G	G	A	A	A	G	A	G	A	A	A	A	A	G	A	G	G	G
288	chr1	55880	exonic	serine_protease	A	A	T	A	A	A	A	A	A	A	A	A	A	A	A	A	A	A	A	A	A	A	A	A	A	A	A	A	A	A	A	A	A	A	A	A	A	A	A	A	A	A	A	A	A
289	chr1	55979	exonic	serine_protease	C	C	C	C	C	C	C	C	C	C	C	C	C	C	C	C	C	C	C	C	C	C	C	C	C	C	C	C	C	C	C	C	C	C	C	C	C	C	C	C	C	T	C	C	C
290	chr1	56104	exonic	serine_protease	T	T	T	T	T	T	T	T	T	T	T	T	T	T	T	T	T	T	T	T	T	T	T	T	T	T	T	T	T	T	T	T	T	T	T	T	T	T	T	T	T	T	A	T	T
291	chr1	56940	exonic	serine_protease	G	G	G	G	G	G	G	G	G	G	G	G	G	G	G	G	G	G	G	G	G	G	G	G	G	G	G	G	G	G	G	G	G	G	G	G	G	G	G	G	G	G	T	T	G
292	chr1	57105	exonic	serine_protease	C	C	C	C	C	C	C	C	C	C	C	C	C	C	C	C	C	C	C	C	C	C	C	C	C	C	C	C	C	C	T	T	C	C	C	C	C	C	C	C	C	C	C	C	C
293	chr1	57535	exonic	serine_protease	G	G	G	G	G	G	G	G	G	G	G	G	G	G	G	G	G	G	G	G	G	G	G	G	G	G	G	G	G	G	G	G	G	G	G	G	G	G	G	G	G	G	G	G	G
294	chr1	57557	exonic	serine_protease	C	C	A	C	C	C	C	C	C	C	C	C	C	C	C	C	C	C	C	C	C	C	C	C	C	C	C	C	C	C	C	C	C	C	C	C	C	C	C	C	C	C	C	C	C
295	chr1	57622	exonic	serine_protease	C	C	C	C	C	C	C	G	C	C	C	C	C	C	C	C	C	C	C	C	C	C	C	C	C	C	C	C	C	C	C	C	C	C	C	C	C	C	C	C	C	C	C	C	C
296	chr1	57652	exonic	serine_protease	T	T	C	T	T	T	T	T	T	T	T	T	T	T	T	T	T	T	T	T	T	T	T	T	T	T	T	T	T	T	T	T	T	T	T	T	T	T	T	T	C	T	T	T	T
297	chr1	57709	exonic	serine_protease	C	C	C	C	C	C	C	C	C	C	C	C	C	C	C	C	C	C	C	C	C	C	C	C	C	T	C	C	C	C	C	C	C	C	C	C	C	C	C	C	C	C	C	C	C
298	chr1	57763	exonic	serine_protease	A	A	C	A	A	A	A	A	A	A	A	A	A	A	A	A	A	A	A	A	A	A	A	A	A	A	A	A	A	A	A	A	A	A	A	A	A	A	A	A	C	A	A	A	A
299	chr1	57921	upstream;downstream	serine_protease;hypothetical_protein	C	C	C	C	C	C	C	C	C	C	C	C	C	C	C	C	C	C	C	C	C	C	C	C	C	C	C	C	C	C	C	C	C	C	A	C	C	C	C	C	C	C	C	C	C
300	chr1	57949	upstream;downstream	serine_protease;hypothetical_protein	C	C	C	C	C	C	T	C	C	C	C	C	C	C	C	C	C	C	C	C	C	C	C	C	C	C	C	T	C	C	C	C	T	C	C	C	C	C	C	C	C	C	C	C	C
301	chr1	58004	upstream;downstream	serine_protease;hypothetical_protein	G	G	G	G	G	G	G	G	T	T	G	G	G	G	G	G	G	G	G	G	G	G	G	G	G	G	G	G	G	G	G	G	G	T	G	G	G	G	G	G	G	G	G	G	G
302	chr1	58066	upstream;downstream	serine_protease;hypothetical_protein	C	C	A	C	C	C	C	C	C	C	C	C	C	C	C	C	C	C	C	C	C	C	C	C	C	C	C	C	C	C	C	C	C	C	C	C	C	C	C	C	C	C	C	C	C
303	chr1	58413	upstream;downstream	hypothetical_protein,serine_protease;hypothetical_protein	T	C	C	C	C	C	T	C	C	C	T	C	C	C	C	C	C	C	T	C	C	C	T	T	T	T	C	T	C	C	C	C	T	C	C	C	C	C	C	C	C	C	T	T	T
304	chr1	58450	upstream;downstream	hypothetical_protein,serine_protease;hypothetical_protein	C	C	T	C	C	C	C	C	C	C	C	C	C	C	C	C	C	C	C	C	C	C	C	C	C	C	C	C	C	C	C	C	C	C	C	C	C	C	C	C	C	C	C	C	C
305	chr1	58841	exonic	hypothetical_protein	G	G	G	G	G	G	G	G	G	G	G	G	G	G	G	G	G	G	G	G	G	G	G	G	G	G	G	G	G	G	G	G	G	G	G	G	G	G	G	G	G	G	G	G	G
306	chr1	58870	exonic	hypothetical_protein	C	C	A	C	C	C	C	C	C	C	C	C	C	C	C	C	C	C	C	C	C	C	C	C	C	C	C	C	C	C	C	C	C	C	C	C	C	C	C	C	C	C	C	C	C
307	chr1	59287	exonic	hypothetical_protein	A	C	C	C	C	C	A	C	C	C	A	C	C	C	C	C	C	C	A	C	C	C	A	A	A	A	C	A	C	C	C	C	A	C	C	C	C	C	C	C	C	C	A	A	A
308	chr1	59562	exonic	hypothetical_protein	C	C	C	C	C	C	C	C	C	C	C	C	C	C	C	C	C	C	C	C	C	T	C	C	C	C	C	C	T	C	C	C	C	C	T	C	C	C	C	C	C	C	C	C	C
309	chr1	59641	exonic	hypothetical_protein	C	C	C	C	C	C	C	C	C	C	C	C	C	C	C	C	C	C	C	C	C	C	C	C	C	C	C	C	C	C	C	C	C	C	C	C	C	C	C	C	C	C	C	G	C
310	chr1	59865	exonic	hypothetical_protein	G	G	A	G	G	G	G	G	G	G	G	G	G	G	G	G	G	G	G	G	G	A	G	G	G	G	G	G	A	G	G	G	G	G	A	G	G	G	G	G	A	G	G	G	G
311	chr1	59970	exonic	hypothetical_protein	C	C	C	C	C	C	C	C	C	C	C	C	C	C	C	C	C	C	C	C	C	C	C	C	C	C	C	C	C	C	C	C	A	C	C	C	C	C	C	C	C	C	C	C	C
312	chr1	60028	exonic	hypothetical_protein	A	A	A	A	A	A	A	A	A	A	A	A	A	A	A	A	A	A	A	A	A	A	A	A	A	A	A	A	G	A	A	A	A	A	G	A	A	A	A	A	A	A	A	A	A
313	chr1	60057	exonic	hypothetical_protein	G	G	G	G	G	G	G	G	G	G	G	G	G	G	G	G	G	G	G	G	G	G	G	G	G	G	G	G	G	G	G	G	G	G	G	G	G	G	G	G	G	G	G	G	G
314	chr1	60495	exonic	hypothetical_protein	T	C	C	C	C	C	C	C	C	C	T	C	C	C	C	C	C	C	C	C	C	C	C	C	C	C	C	C	C	C	C	C	C	C	C	C	C	C	C	C	C	C	C	C	C
315	chr1	60521	exonic	hypothetical_protein	C	C	C	C	C	C	C	C	C	C	C	C	C	C	C	C	C	C	C	C	C	C	C	C	C	C	C	C	C	C	C	C	C	C	C	C	C	C	C	C	C	T	C	C	C
316	chr1	60702	upstream;downstream	hypothetical_protein;hypothetical_protein	T	T	A	T	T	T	T	T	T	T	T	T	T	T	T	T	T	T	T	T	T	T	T	T	T	T	T	T	T	T	T	T	T	T	T	T	T	T	T	T	T	T	T	T	T
317	chr1	60747	upstream;downstream	hypothetical_protein;hypothetical_protein	A	A	A	A	A	A	A	A	A	A	A	A	A	A	A	A	A	A	A	A	A	T	A	A	A	A	A	A	T	A	A	A	A	A	T	A	A	A	A	A	A	A	A	A	A
318	chr1	60812	upstream;downstream	hypothetical_protein;hypothetical_protein	G	G	G	G	G	G	G	G	G	G	G	G	G	G	G	G	G	G	G	G	G	G	G	G	G	G	G	G	G	G	G	G	G	G	G	G	A	G	G	G	G	G	G	G	G
319	chr1	61055	upstream;downstream	hypothetical_protein;hypothetical_protein	A	A	A	A	A	A	A	A	A	A	A	A	A	A	A	A	A	A	A	A	A	A	A	A	A	A	A	A	A	A	A	A	A	A	A	A	A	A	A	A	A	A	A	C	A
320	chr1	61523	exonic	hypothetical_protein	T	T	C	T	T	T	T	T	T	T	T	T	T	T	T	T	T	T	T	T	T	T	T	T	T	T	T	T	T	T	T	T	T	T	T	T	T	T	T	T	T	T	T	T	T
321	chr1	61549	exonic	hypothetical_protein	T	T	C	T	T	T	T	T	T	T	T	T	T	T	T	T	T	T	T	T	T	T	T	T	T	T	T	T	T	T	T	T	T	T	T	T	T	T	T	T	T	T	T	T	T
322	chr1	62160	exonic	hypothetical_protein	G	T	G	T	T	T	G	T	T	T	G	T	T	T	T	T	T	T	G	T	T	G	G	G	G	G	T	G	G	T	T	T	G	T	G	T	T	T	T	T	G	T	G	G	G
323	chr1	62187	upstream;downstream	hypothetical_protein;hypothetical_protein	G	G	G	G	G	G	G	G	G	G	G	G	G	G	G	G	G	G	G	G	G	G	G	G	G	G	G	G	G	G	G	G	G	G	G	G	G	G	G	G	T	G	G	G	G
324	chr1	62228	upstream;downstream	hypothetical_protein;hypothetical_protein	C	C	A	C	C	C	C	C	C	C	C	C	C	C	C	C	C	C	C	C	C	C	C	C	C	C	C	C	C	C	C	C	C	C	C	C	C	C	C	C	C	C	C	C	C
325	chr1	62279	upstream;downstream	hypothetical_protein;hypothetical_protein	G	G	G	G	G	G	G	G	G	G	G	G	G	G	G	G	G	G	G	G	G	A	G	G	G	G	G	G	A	G	G	G	G	G	A	G	G	G	G	G	G	G	G	G	G
326	chr1	62355	upstream;downstream	hypothetical_protein;hypothetical_protein	C	C	G	C	C	C	C	C	C	C	C	C	C	C	C	C	C	C	C	C	C	C	C	C	C	C	C	C	C	C	C	C	C	C	C	C	C	C	C	C	C	C	C	C	C
327	chr1	62413	upstream;downstream	hypothetical_protein;hypothetical_protein	C	C	C	C	C	C	C	C	C	C	C	C	C	C	C	C	C	C	C	C	C	C	C	C	C	C	C	C	C	C	C	C	C	C	C	C	C	C	C	C	C	C	C	T	C
328	chr1	62492	upstream;downstream	hypothetical_protein;hypothetical_protein	C	C	C	C	C	C	C	C	C	C	C	C	C	C	C	C	C	C	C	C	C	C	C	C	C	C	C	C	C	C	C	C	C	C	C	C	C	C	C	C	C	C	C	C	C
329	chr1	62516	upstream;downstream	hypothetical_protein;hypothetical_protein	A	G	G	G	G	G	A	G	G	G	A	G	G	G	G	G	G	G	A	G	G	G	A	A	A	G	G	A	G	G	G	G	A	G	G	G	G	G	G	G	G	G	G	G	G
330	chr1	62549	upstream;downstream	hypothetical_protein;hypothetical_protein	G	G	C	G	G	G	G	G	G	G	G	G	G	G	G	G	G	G	G	G	G	G	G	G	G	G	G	G	G	G	G	G	G	G	G	G	G	G	G	G	G	G	G	G	G
331	chr1	62624	upstream;downstream	hypothetical_protein;hypothetical_protein	C	T	C	T	T	T	C	T	T	T	C	T	T	T	T	T	T	T	C	T	T	C	C	C	C	C	T	C	C	T	T	T	C	T	C	T	T	T	T	T	C	T	C	C	C
332	chr1	62714	exonic	hypothetical_protein	G	G	A	G	G	G	G	G	G	G	G	G	G	G	G	G	G	G	G	G	G	G	G	G	G	G	G	G	G	G	G	G	G	G	G	G	G	G	G	G	G	G	G	G	G
333	chr1	62733	exonic	hypothetical_protein	A	A	A	A	A	A	A	A	G	G	A	A	A	A	A	A	A	A	A	A	A	A	A	A	A	A	A	A	A	A	A	A	A	G	A	A	A	A	A	A	A	A	A	A	A
334	chr1	62835	exonic	hypothetical_protein	G	G	G	G	G	G	G	G	G	G	G	G	G	G	G	G	G	G	G	G	G	G	G	G	G	G	G	G	G	G	G	G	G	G	G	G	G	G	G	G	G	G	G	G	A
335	chr1	63018	exonic	hypothetical_protein	G	G	G	G	G	G	G	G	G	G	G	G	G	G	G	G	G	G	G	G	G	G	G	G	G	G	G	G	G	G	G	G	G	G	G	G	G	G	G	G	A	G	G	G	G
336	chr1	63051	exonic	hypothetical_protein	A	A	G	A	A	A	A	A	A	A	A	A	A	A	A	A	A	A	A	A	A	A	A	A	A	A	A	A	A	A	A	A	A	A	A	A	A	A	A	A	G	A	A	A	A
337	chr1	63080	exonic	hypothetical_protein	G	G	G	G	G	G	G	G	G	G	G	G	G	G	G	G	G	G	G	G	G	G	G	G	G	G	G	G	G	G	G	G	G	G	G	G	G	G	G	G	G	G	G	G	A
338	chr1	63366	exonic	hypothetical_protein	C	C	T	C	C	C	C	C	C	C	C	C	C	C	C	C	C	C	C	C	C	C	C	C	C	C	C	C	C	C	C	C	C	C	C	C	C	C	C	C	C	C	C	C	C
339	chr1	63656	exonic	hypothetical_protein	C	C	T	C	C	C	C	C	C	C	C	C	C	C	C	C	C	C	C	C	C	C	C	C	C	C	C	C	C	C	C	C	C	C	C	C	C	C	C	C	C	C	C	C	C
340	chr1	63830	exonic	hypothetical_protein	C	C	T	C	C	C	C	C	C	C	C	C	C	C	C	C	C	C	C	C	C	C	C	C	C	C	C	C	C	C	C	C	C	C	C	C	C	C	C	C	C	C	C	C	C
341	chr1	63886	exonic	hypothetical_protein	T	T	T	T	T	T	T	T	T	T	T	T	T	T	T	T	T	T	T	T	T	T	T	T	T	T	T	T	T	T	T	T	T	T	T	T	T	T	T	T	T	T	T	T	C
342	chr1	63975	exonic	hypothetical_protein	A	A	A	A	A	A	A	A	A	A	A	A	A	A	A	A	A	A	A	A	A	A	A	A	A	G	A	A	A	A	A	A	A	A	A	A	A	A	A	A	A	A	A	A	A
343	chr1	64807	upstream	cAMP-dependent_protein_kinase_regulatory_subunit,hypothetical_protein,two_component_response_regulator	C	T	C	T	T	T	C	T	T	T	C	T	T	T	T	T	T	T	C	T	T	C	C	C	C	C	T	C	C	T	T	T	C	T	C	T	T	T	T	T	C	T	C	C	C
344	chr1	65539	upstream;downstream	cAMP-dependent_protein_kinase_regulatory_subunit,hypothetical_protein;exodeoxyribonuclease_III,two_component_response_regulator	C	C	C	C	C	C	C	C	C	C	C	C	C	C	C	C	C	C	C	C	C	T	C	C	C	C	C	C	T	C	C	C	C	C	T	C	C	C	C	C	C	C	C	C	C
345	chr1	65957	exonic	cAMP-dependent_protein_kinase_regulatory_subunit	C	C	C	C	C	C	C	C	C	C	C	C	C	C	C	C	C	C	C	C	C	C	C	C	C	C	C	C	T	C	C	C	C	C	T	C	C	C	C	C	C	C	C	C	C
346	chr1	65967	exonic	cAMP-dependent_protein_kinase_regulatory_subunit	G	G	G	G	G	G	G	G	G	G	G	G	G	G	G	G	G	G	G	G	G	G	G	G	G	G	G	G	G	G	G	G	G	G	G	G	G	G	G	G	A	G	G	G	G
347	chr1	66056	exonic	exodeoxyribonuclease_III	C	C	C	C	C	C	C	C	C	C	C	C	C	C	C	C	C	C	C	C	C	A	C	C	C	C	C	C	A	C	C	C	C	C	A	C	C	C	C	C	C	C	C	C	C
348	chr1	66117	exonic	exodeoxyribonuclease_III	T	T	T	T	T	T	T	T	T	T	T	T	T	T	T	T	T	T	T	T	T	T	T	T	T	T	T	T	T	T	T	T	T	T	T	T	T	T	T	T	A	T	T	T	T
349	chr1	67482	exonic	outer_membrane_lipoproteins_carrier_protein_precursor	G	G	T	G	G	G	G	G	G	G	G	G	G	G	G	G	G	G	G	G	G	G	G	G	G	G	G	G	G	G	G	G	G	G	G	G	G	G	G	G	G	G	G	G	G
350	chr1	68052	exonic	aquaporin_Z	C	C	C	C	C	C	C	C	C	C	C	C	C	C	C	C	C	C	C	C	C	T	C	C	C	C	C	C	T	C	C	C	C	C	T	C	C	C	C	C	C	C	C	C	C
351	chr1	68111	exonic	aquaporin_Z	G	G	C	G	G	G	G	G	G	G	G	G	G	G	G	G	G	G	G	G	G	G	G	G	G	G	G	G	G	G	G	G	G	G	G	G	G	G	G	G	G	G	G	G	G
352	chr1	68156	exonic	aquaporin_Z	C	C	G	C	C	C	C	C	C	C	C	C	C	C	C	C	C	C	C	C	C	C	C	C	C	C	C	C	C	C	C	C	C	C	C	C	C	C	C	C	G	C	C	C	C
353	chr1	68223	exonic	aquaporin_Z	C	C	C	C	C	C	C	C	C	C	C	C	C	C	C	C	C	C	C	C	C	A	C	C	C	C	C	C	A	C	C	C	C	C	A	C	C	C	C	C	C	C	C	C	C
354	chr1	68320	exonic	aquaporin_Z	G	G	G	G	G	G	G	G	G	G	G	G	G	G	G	G	G	G	G	G	G	G	G	G	G	G	G	G	G	G	G	G	G	G	G	G	G	G	G	G	G	G	A	G	G
355	chr1	68418	exonic	aquaporin_Z	C	C	C	C	C	C	C	C	C	C	C	C	C	C	C	C	C	C	C	C	C	C	C	C	C	C	C	C	C	C	C	C	C	C	C	C	C	C	C	C	T	C	C	C	C
356	chr1	68496	exonic	aquaporin_Z	C	C	C	C	C	C	C	C	C	C	C	C	C	C	C	C	C	C	C	C	C	C	C	C	C	C	C	C	C	C	C	C	C	C	C	C	C	C	C	C	T	C	C	C	C
357	chr1	68745	upstream	aquaporin_Z,hypothetical_protein	T	C	C	C	C	C	T	C	C	C	T	C	C	C	C	C	C	C	T	C	C	C	T	T	T	C	C	T	C	C	C	C	T	C	C	C	C	C	C	C	C	C	C	C	C
358	chr1	68799	upstream	aquaporin_Z,cell_division_ATP-binding_protein_FTSE,hypothetical_protein	C	C	C	C	C	C	C	C	C	C	C	C	C	C	C	C	C	C	C	C	C	C	C	C	C	C	C	C	C	C	C	C	C	C	C	C	C	C	C	C	A	C	C	C	C
359	chr1	68847	upstream	aquaporin_Z,cell_division_ATP-binding_protein_FTSE,hypothetical_protein	C	C	C	C	C	C	C	C	C	C	C	C	C	C	C	C	C	C	C	C	C	C	C	C	C	C	C	C	C	C	C	C	C	C	C	C	C	C	C	C	A	C	C	C	C
360	chr1	69195	exonic	hypothetical_protein	G	G	G	G	G	G	G	G	G	G	G	G	G	G	G	G	G	G	G	G	G	G	A	G	G	G	G	G	G	G	G	G	G	G	G	G	G	G	G	G	G	G	G	G	G
361	chr1	70073	exonic	cell_division_ATP-binding_protein_FTSE	T	T	A	T	T	T	T	T	T	T	T	T	T	T	T	T	T	T	T	T	T	T	T	T	T	T	T	T	T	T	T	T	T	T	T	T	T	T	T	T	T	T	T	T	T
362	chr1	70238	exonic	cell_division_ATP-binding_protein_FTSE	T	T	A	T	T	T	T	T	T	T	T	T	T	T	T	T	T	T	T	T	T	T	T	T	T	T	T	T	T	T	T	T	T	T	T	T	T	T	T	T	T	T	T	T	T
363	chr1	70422	exonic	cell_division_protein_FTSX	C	C	C	C	C	C	C	C	C	C	C	C	C	C	C	C	C	C	C	C	C	C	C	C	C	C	C	C	C	C	C	C	C	C	C	C	C	C	C	C	T	C	C	C	C
364	chr1	70448	exonic	cell_division_protein_FTSX	A	A	G	A	A	A	A	A	A	A	A	A	A	A	A	A	A	A	A	A	A	A	A	A	A	A	A	A	A	A	A	A	A	A	A	A	A	A	A	A	A	A	A	A	A
365	chr1	70522	exonic	cell_division_protein_FTSX	G	A	G	A	A	A	G	A	A	A	G	A	A	A	A	A	A	A	G	A	A	G	G	G	G	G	A	G	G	A	A	A	G	A	G	A	A	A	A	A	G	A	G	G	G
366	chr1	70883	exonic	cell_division_protein_FTSX	C	C	G	C	C	C	C	C	C	C	C	C	C	C	C	C	C	C	C	C	C	C	C	C	C	C	C	C	C	C	C	C	C	C	C	C	C	C	C	C	C	C	C	C	C
367	chr1	70948	exonic	cell_division_protein_FTSX	G	G	T	G	G	G	G	G	G	G	G	G	G	G	G	G	G	G	G	G	G	G	G	G	G	G	G	G	G	G	G	G	G	G	G	G	G	G	G	G	G	G	G	G	G
368	chr1	70989	exonic	cell_division_protein_FTSX	G	G	G	G	G	G	G	G	G	G	G	G	G	G	G	G	G	G	G	G	G	G	G	G	G	G	G	G	G	G	G	G	G	G	G	G	G	G	G	G	G	G	G	G	A
369	chr1	71064	exonic	cell_division_protein_FTSX	T	T	T	T	T	T	T	T	T	T	T	T	T	T	T	T	T	T	T	T	T	T	T	T	T	T	T	T	T	T	T	T	T	T	T	T	T	T	T	T	C	T	T	T	T
370	chr1	71615	exonic	hypothetical_protein	T	T	T	T	T	T	T	T	C	C	T	T	T	T	T	T	T	T	T	T	T	T	T	T	T	T	T	T	T	T	T	T	T	C	T	T	T	T	T	T	T	T	T	T	T
371	chr1	72981	exonic	1-acyl-SN-glycerol-3-phosphate_acyltransferase	C	T	T	T	T	T	C	T	T	T	C	T	T	T	T	T	T	T	C	T	T	T	C	C	C	T	T	C	T	T	T	T	C	T	T	T	T	T	T	T	T	T	T	T	T
372	chr1	73153	exonic	1-acyl-SN-glycerol-3-phosphate_acyltransferase	C	C	C	C	C	C	C	C	C	C	C	C	C	C	C	C	C	C	C	C	C	C	C	C	C	C	C	C	C	C	C	C	C	C	C	C	C	C	C	C	C	T	C	C	C
373	chr1	73385	upstream;downstream	inorganic_pyrophosphatase;1-acyl-SN-glycerol-3-phosphate_acyltransferase	C	C	T	C	C	C	C	C	C	C	C	C	C	C	C	C	C	C	C	C	C	C	C	C	C	C	C	C	C	C	C	C	C	C	C	C	C	C	C	C	C	C	C	C	C
374	chr1	73401	upstream;downstream	inorganic_pyrophosphatase;1-acyl-SN-glycerol-3-phosphate_acyltransferase	G	G	G	G	G	G	G	G	G	G	G	G	G	G	G	G	G	G	G	G	G	C	G	G	G	G	G	G	C	G	G	G	G	G	C	G	G	G	G	G	G	G	G	G	G
375	chr1	74231	downstream	1-acyl-SN-glycerol-3-phosphate_acyltransferase,cation_transport_protein_CHAC,inorganic_pyrophosphatase	G	G	G	G	G	G	G	G	G	G	G	G	G	G	G	G	G	G	G	G	G	G	G	G	G	G	G	G	G	G	G	G	G	G	G	G	G	G	G	G	C	G	G	G	G
376	chr1	74634	upstream;downstream	hypothetical_protein;cation_transport_protein_CHAC,inorganic_pyrophosphatase	T	T	T	A	T	T	T	T	T	T	T	T	T	T	T	T	T	T	T	T	T	T	T	T	T	T	T	T	T	T	T	T	T	T	T	T	T	T	T	T	T	T	T	T	T
377	chr1	74680	upstream;downstream	hypothetical_protein;cation_transport_protein_CHAC,inorganic_pyrophosphatase	C	C	T	C	C	C	C	C	C	C	C	C	C	C	C	C	C	C	C	C	C	C	C	C	C	C	C	C	C	C	C	C	C	C	C	C	C	C	C	C	C	C	C	C	C
378	chr1	75391	upstream	cation_transport_protein_CHAC,hypothetical_protein	C	C	C	C	C	C	C	C	C	C	C	C	C	C	C	C	C	C	C	C	C	C	C	C	C	C	C	C	C	C	C	C	C	C	C	C	C	C	C	C	C	C	C	C	T
379	chr1	75421	upstream	cation_transport_protein_CHAC,hypothetical_protein	A	A	G	A	A	A	A	A	A	A	A	A	A	A	A	A	A	A	A	A	A	A	A	A	A	A	A	A	A	A	A	A	A	A	A	A	A	A	A	A	G	A	A	A	A
380	chr1	75603	exonic	hypothetical_protein	C	C	C	C	C	C	C	C	C	C	C	C	C	C	C	C	C	C	C	C	C	C	C	C	C	C	C	C	C	C	C	C	C	C	C	C	C	C	C	C	C	C	C	C	C
381	chr1	75930	exonic	hypothetical_protein	G	G	G	G	G	G	G	G	G	G	G	G	G	G	G	G	G	G	G	G	G	G	G	G	G	G	A	G	G	G	G	G	G	G	G	G	G	G	G	G	G	G	G	G	G
382	chr1	75997	exonic	hypothetical_protein	G	G	C	G	G	G	G	G	G	G	G	G	G	G	G	G	G	G	G	G	G	G	G	G	G	G	G	G	G	G	G	G	G	G	G	G	G	G	G	G	G	G	G	G	G
383	chr1	76126	exonic	hypothetical_protein	T	T	C	T	T	T	T	T	T	T	T	T	T	T	T	T	T	T	T	T	T	T	T	T	T	T	T	T	T	T	T	T	T	T	T	T	T	T	T	T	T	T	T	T	T
384	chr1	76586	exonic	cyclohexadienyl_dehydrogenase	T	T	C	T	T	T	T	T	T	T	T	T	T	T	T	T	T	T	T	T	T	T	T	T	T	T	T	T	T	T	T	T	T	T	T	T	T	T	T	T	C	T	T	T	T
385	chr1	76621	exonic	cyclohexadienyl_dehydrogenase	T	T	T	T	T	T	T	T	T	T	T	T	T	T	T	T	T	T	T	T	T	T	T	T	T	T	T	T	T	T	T	T	T	T	T	T	T	T	T	T	C	T	T	T	T
386	chr1	77022	exonic	cyclohexadienyl_dehydrogenase	C	C	C	C	C	C	C	C	C	C	C	C	C	C	C	C	C	C	C	C	C	C	C	T	T	C	C	C	C	C	C	C	C	C	C	C	C	C	C	C	C	C	C	C	C
387	chr1	77123	exonic	cyclohexadienyl_dehydrogenase	T	T	C	T	T	T	T	T	T	T	T	T	T	T	T	T	T	T	T	T	T	T	T	T	T	T	T	T	T	T	T	T	T	T	T	T	T	T	T	T	C	T	T	T	T
388	chr1	77924	exonic	histidinol-phosphate_aminotransferase	A	A	G	A	A	A	A	A	A	A	A	A	A	A	A	A	A	A	A	A	A	A	A	A	A	A	A	A	A	A	A	A	A	A	A	A	A	A	A	A	G	A	A	A	A
389	chr1	78689	exonic	methyltransferase	G	G	G	G	G	G	G	G	G	G	G	G	G	G	G	G	G	G	G	G	G	G	G	G	G	G	G	G	G	G	G	G	G	G	G	G	G	G	G	G	G	G	G	G	G
390	chr1	79314	exonic	methyltransferase	G	C	C	C	C	C	G	C	C	C	G	C	C	C	C	C	C	C	G	C	C	C	G	G	G	G	C	G	C	C	C	C	G	C	C	C	C	C	C	C	C	C	G	G	G
391	chr1	79522	upstream;downstream	histidinol-phosphate_aminotransferase,hypoxanthine-guanine_phosphoribosyltransferase,methyltransferase;hypothetical_protein	T	T	T	T	T	T	T	T	T	T	T	T	T	T	T	T	T	T	T	T	T	T	T	T	T	T	T	T	T	T	T	T	T	T	T	T	T	T	T	T	C	T	T	T	T
392	chr1	79539	upstream;downstream	histidinol-phosphate_aminotransferase,hypoxanthine-guanine_phosphoribosyltransferase,methyltransferase;hypothetical_protein	G	G	A	G	G	G	G	G	G	G	G	G	G	G	G	G	G	G	G	G	G	G	G	G	G	G	G	G	G	G	G	G	G	G	G	G	G	G	G	G	G	G	G	G	G
393	chr1	79607	upstream;downstream	hypoxanthine-guanine_phosphoribosyltransferase,methyltransferase;hypothetical_protein	C	C	C	C	C	C	C	C	C	C	C	C	C	C	C	C	C	C	C	C	C	C	C	C	C	C	C	C	C	C	C	C	C	C	C	C	C	C	C	C	T	C	C	C	C
394	chr1	80236	exonic	hypothetical_protein	G	G	G	G	G	G	G	G	G	G	G	G	G	G	G	G	G	G	G	G	G	G	G	G	G	A	G	G	G	G	G	G	G	G	G	G	G	G	G	G	G	G	G	G	G
395	chr1	80531	exonic	hypothetical_protein	T	C	T	C	C	C	T	C	C	C	T	C	C	C	C	C	C	C	T	C	C	T	T	T	T	T	C	T	T	C	C	C	T	C	T	C	C	C	C	C	T	C	T	T	T
396	chr1	80748	exonic	hypothetical_protein	A	C	C	C	C	C	A	C	C	C	A	C	C	C	C	C	C	C	A	C	C	C	A	A	A	C	C	A	C	C	C	C	A	C	C	C	C	C	C	C	C	C	C	C	C
397	chr1	81334	exonic	hypothetical_protein	G	G	G	G	G	G	G	T	G	G	G	G	G	G	G	G	G	G	G	G	G	G	G	G	G	G	G	G	G	G	G	G	G	G	G	G	G	G	G	G	G	G	G	G	G
398	chr1	82081	exonic	hypothetical_protein	G	G	A	G	G	G	G	G	G	G	G	G	G	G	G	G	G	G	G	G	G	G	G	G	G	G	G	G	G	G	G	G	G	G	G	G	G	G	G	G	G	G	G	G	G
399	chr1	82183	exonic	hypothetical_protein	A	A	A	A	A	A	A	A	A	A	A	A	A	A	A	A	A	A	A	A	A	A	A	A	A	A	A	A	C	A	A	A	A	A	C	A	A	A	A	A	A	A	A	A	A
400	chr1	82427	exonic	hypothetical_protein	C	C	C	C	C	C	C	C	C	C	C	C	C	C	C	C	C	C	C	C	C	C	C	C	C	C	C	C	C	C	C	C	C	C	C	C	C	C	C	C	C	C	T	C	C
401	chr1	82478	exonic	hypothetical_protein	G	G	C	G	G	G	G	G	G	G	G	G	G	G	G	G	G	G	G	G	G	G	G	G	G	G	G	G	G	G	G	G	G	G	G	G	G	G	G	G	G	G	G	G	G
402	chr1	82560	exonic	hypothetical_protein	C	C	C	C	C	C	C	C	T	T	C	C	C	C	C	C	C	C	C	C	C	C	C	C	C	C	C	C	C	C	C	C	C	T	C	C	C	C	C	C	C	C	C	C	C
403	chr1	82569	exonic	hypothetical_protein	G	G	G	G	G	G	G	G	G	G	G	G	G	G	G	G	G	G	G	G	G	G	G	G	G	G	G	G	G	G	G	G	G	G	G	G	G	G	G	G	A	G	G	G	G
404	chr1	82623	exonic	hypothetical_protein	C	C	A	C	C	C	C	C	C	C	C	C	C	C	C	C	C	C	C	C	C	C	C	C	C	C	C	C	C	C	C	C	C	C	C	C	C	C	C	C	C	C	C	C	C
405	chr1	82645	upstream;downstream	hypothetical_protein;diaminopimelate_decarboxylase	G	G	G	G	G	G	G	G	G	G	G	G	G	G	G	G	G	G	G	G	G	G	G	G	G	G	G	G	G	G	G	G	G	G	G	G	G	G	G	G	A	G	G	G	G
406	chr1	82737	upstream;downstream	hypothetical_protein;diaminopimelate_decarboxylase	C	C	C	C	C	C	C	C	C	C	C	C	C	C	C	C	C	C	C	C	C	C	C	C	C	C	C	C	C	C	C	C	C	C	C	G	C	C	C	C	C	C	C	C	C
407	chr1	82828	upstream;downstream	hypothetical_protein;diaminopimelate_decarboxylase	G	G	G	G	G	G	G	G	G	G	G	G	G	G	G	G	G	G	G	G	G	G	G	G	G	G	G	G	G	G	G	G	G	G	G	G	G	G	G	G	G	G	G	G	G
408	chr1	83000	exonic	diaminopimelate_decarboxylase	A	A	G	A	A	A	A	A	A	A	A	A	A	A	A	A	A	A	A	A	A	A	A	A	A	A	A	A	A	A	A	A	A	A	A	A	A	A	A	A	G	A	A	A	A
409	chr1	83050	exonic	diaminopimelate_decarboxylase	C	A	A	A	A	A	A	A	A	A	C	A	A	A	A	A	A	A	C	A	A	A	C	C	C	A	A	A	A	A	A	A	A	A	A	A	A	A	A	A	A	A	A	A	A
410	chr1	83202	exonic	diaminopimelate_decarboxylase	A	A	A	A	A	A	A	A	A	A	A	A	A	A	A	A	A	A	A	A	A	G	A	A	A	A	A	A	G	A	A	A	A	A	G	A	A	A	A	A	A	A	A	A	A
411	chr1	83491	exonic	diaminopimelate_decarboxylase	G	T	T	T	T	T	T	T	T	T	T	T	T	T	T	T	T	T	T	T	T	T	T	T	T	T	T	T	T	T	T	T	T	T	T	T	T	T	T	T	T	T	T	T	T
412	chr1	83500	exonic	diaminopimelate_decarboxylase	T	T	T	T	T	T	A	T	T	T	T	T	T	T	T	T	T	T	T	T	T	T	T	T	T	T	T	A	T	T	T	T	A	T	T	T	T	T	T	T	T	T	T	T	T
413	chr1	83555	exonic	diaminopimelate_decarboxylase	C	C	C	C	C	C	C	C	C	C	C	C	C	C	C	C	C	C	C	C	C	C	C	C	C	T	C	C	C	C	C	C	C	C	C	C	C	C	C	C	C	C	C	C	C
414	chr1	83954	exonic	diaminopimelate_decarboxylase	C	C	C	C	C	C	C	C	C	C	C	C	C	C	C	C	C	C	C	C	C	T	C	C	C	C	C	C	T	C	C	C	C	C	T	C	C	C	C	C	C	C	C	C	C
415	chr1	84057	exonic	diaminopimelate_decarboxylase	C	C	C	C	C	C	C	C	C	C	C	C	C	C	C	C	C	C	C	C	C	C	C	C	C	C	C	C	C	C	C	C	C	C	C	C	C	C	C	T	C	C	C	C	C
416	chr1	84519	exonic	hypothetical_protein	A	A	A	A	A	A	A	A	A	A	A	A	A	A	A	A	A	A	A	A	A	A	A	A	A	A	A	A	A	A	A	A	A	A	A	A	A	A	A	A	G	A	A	A	A
417	chr1	84538	upstream;downstream	diaminopimelate_decarboxylase,hypothetical_protein;argininosuccinate_lyase	T	T	T	T	T	T	T	T	T	T	T	T	T	T	T	T	T	T	T	T	T	T	T	T	T	T	T	T	T	T	T	T	T	T	T	T	T	T	T	T	T	G	T	T	T
418	chr1	84845	exonic	argininosuccinate_lyase	A	A	A	A	A	A	A	A	A	A	A	A	A	A	A	A	A	A	A	A	A	A	A	A	A	A	A	A	A	A	A	A	A	A	A	A	A	A	A	A	G	A	A	A	A
419	chr1	84854	exonic	argininosuccinate_lyase	T	T	A	T	T	T	T	T	T	T	T	T	T	T	T	T	T	T	T	T	T	T	T	T	T	T	T	T	T	T	T	T	T	T	T	T	T	T	T	T	T	T	T	T	T
420	chr1	85315	exonic	argininosuccinate_lyase	G	G	G	G	G	G	G	G	G	G	G	G	G	G	G	G	G	G	G	G	G	G	G	G	G	G	G	G	G	G	G	G	G	G	G	G	G	G	G	G	A	G	G	G	G
421	chr1	85363	exonic	argininosuccinate_lyase	T	T	T	T	T	T	T	T	T	T	T	T	T	T	T	T	T	T	T	T	T	T	T	T	T	T	T	T	T	T	T	T	T	T	T	T	T	T	T	T	C	T	T	T	T
422	chr1	86112	upstream;downstream	argininosuccinate_lyase,thiol:disulfide_interchange_protein_TlpA;hypothetical_protein	G	G	G	G	G	G	G	G	G	G	G	G	G	G	G	G	G	G	G	G	G	G	G	G	G	G	G	G	G	G	G	G	G	G	G	G	G	G	G	G	A	G	G	G	G
423	chr1	86425	exonic	thiol:disulfide_interchange_protein_TlpA	A	A	A	A	A	A	A	A	A	A	A	A	A	A	A	A	A	A	A	A	A	A	A	A	A	A	A	A	A	A	A	A	A	A	A	A	A	A	A	A	C	A	A	A	A
424	chr1	86566	exonic	thiol:disulfide_interchange_protein_TlpA	A	G	A	G	G	G	A	G	G	G	A	G	G	G	G	G	G	G	A	G	G	A	A	A	A	A	G	A	A	G	G	G	A	G	A	G	G	G	G	G	A	G	A	A	A
425	chr1	86830	exonic	hypothetical_protein	C	C	C	C	C	C	C	C	C	C	C	C	C	C	C	C	C	C	C	C	C	T	C	C	C	C	C	C	T	C	C	C	C	C	T	C	C	C	C	C	C	C	C	C	C
426	chr1	86861	exonic	hypothetical_protein	C	C	C	C	C	C	C	C	C	C	C	C	C	C	C	C	C	C	C	C	C	C	C	C	C	C	C	C	C	C	C	C	C	C	C	C	C	C	C	C	T	C	C	C	C
427	chr1	86955	exonic	hypothetical_protein	T	T	T	T	T	T	T	T	T	T	T	T	T	T	T	T	T	T	T	T	T	T	T	T	T	T	T	T	T	T	T	T	T	T	T	T	T	T	T	T	C	T	T	T	T
428	chr1	87011	exonic	hypothetical_protein	C	C	T	C	C	C	C	C	C	C	C	C	C	C	C	C	C	C	C	C	C	C	C	C	C	C	C	C	C	C	C	C	C	C	C	C	C	C	C	C	C	C	C	C	C
429	chr1	87226	upstream;downstream	hypothetical_protein;ribonuclease_BN,thiol:disulfide_interchange_protein_TlpA	C	C	C	C	C	C	C	C	C	C	C	C	C	C	C	C	C	C	C	C	C	C	C	C	C	C	C	C	C	C	C	C	C	C	C	C	C	C	C	C	C	C	T	C	C
430	chr1	87256	exonic	ribonuclease_BN	C	C	C	C	C	C	C	C	C	C	C	C	C	C	C	C	C	C	C	C	C	C	C	C	C	C	C	C	C	C	C	C	C	C	C	C	C	C	C	C	T	C	C	C	C
431	chr1	87518	exonic	ribonuclease_BN	G	G	G	G	G	G	G	G	G	G	G	G	G	G	G	G	G	G	G	G	G	T	G	G	G	G	G	G	T	G	G	G	G	G	T	G	G	G	G	G	G	G	G	G	G
432	chr1	87821	exonic	ribonuclease_BN	T	T	T	T	T	T	T	T	T	T	T	T	T	T	T	T	T	T	T	T	T	T	T	T	T	T	T	T	T	T	T	T	T	T	T	T	T	T	T	T	C	T	T	T	T
433	chr1	87832	exonic	ribonuclease_BN	G	G	G	G	G	G	G	G	G	G	G	G	G	G	G	G	G	G	G	G	G	G	A	G	G	G	G	G	G	G	G	G	G	G	G	G	G	G	G	G	G	G	G	G	G
434	chr1	87866	exonic	ribonuclease_BN	G	A	G	A	A	A	G	A	A	A	G	A	A	A	A	A	A	A	G	A	A	G	G	G	G	G	A	G	G	A	A	A	G	A	G	A	A	A	A	A	G	A	G	G	G
435	chr1	88102	upstream	hypothetical_protein,ribonuclease_BN,short_chain_dehydrogenase	G	G	A	G	G	G	G	G	G	G	G	G	G	G	G	G	G	G	G	G	G	G	G	G	G	G	G	G	G	G	G	G	G	G	G	G	G	G	G	G	G	G	G	G	G
436	chr1	88301	exonic	short_chain_dehydrogenase	G	G	C	G	G	G	G	G	G	G	G	G	G	G	G	G	G	G	G	G	G	G	G	G	G	G	G	G	G	G	G	G	G	G	G	G	G	G	G	G	G	G	G	G	G
437	chr1	88384	exonic	short_chain_dehydrogenase	C	C	C	C	C	C	C	C	C	C	C	C	C	C	C	C	C	C	C	C	C	C	C	C	C	C	C	C	C	C	C	C	C	C	C	C	C	C	C	C	C	C	T	T	C
438	chr1	88582	exonic	short_chain_dehydrogenase	C	C	A	C	C	C	C	C	C	C	C	C	C	C	C	C	C	C	C	C	C	C	C	C	C	C	C	C	C	C	C	C	C	C	C	C	C	C	C	C	C	C	C	C	C
439	chr1	88602	exonic	short_chain_dehydrogenase	C	C	T	C	C	C	C	C	C	C	C	C	C	C	C	C	C	C	C	C	C	C	C	C	C	C	C	C	C	C	C	C	C	C	C	C	C	C	C	C	C	C	C	C	C
440	chr1	88651	exonic	short_chain_dehydrogenase	G	G	G	G	G	G	G	G	G	G	G	G	G	G	G	G	G	G	G	G	G	G	G	G	G	G	G	G	G	G	G	G	G	G	G	G	G	G	G	G	A	G	G	G	G
441	chr1	88718	exonic	short_chain_dehydrogenase	G	G	G	A	G	G	G	G	G	G	G	G	G	G	G	G	G	G	G	G	G	G	G	G	G	G	G	G	G	G	G	G	G	G	G	G	G	G	G	G	G	G	G	G	G
442	chr1	88786	exonic	short_chain_dehydrogenase	C	C	T	C	C	C	C	C	C	C	C	C	C	C	C	C	C	C	C	C	C	C	C	C	C	C	C	C	C	C	C	C	C	C	C	C	C	C	C	C	C	C	C	C	C
443	chr1	88795	exonic	short_chain_dehydrogenase	G	G	G	G	G	G	G	G	G	G	G	G	G	G	G	G	G	G	G	G	G	G	G	G	G	G	G	G	G	G	G	G	G	G	G	G	G	G	G	G	G	G	G	G	G
444	chr1	88863	exonic	short_chain_dehydrogenase	C	C	C	C	C	C	C	C	C	C	C	C	C	C	C	C	C	C	C	C	C	C	C	C	C	C	C	C	C	C	C	C	T	C	C	C	C	C	C	C	C	C	C	C	C
445	chr1	88954	exonic	short_chain_dehydrogenase	T	T	T	T	T	T	T	T	T	T	T	T	T	T	T	T	T	T	T	T	T	T	T	T	T	C	T	T	T	T	T	T	T	T	T	T	T	T	T	T	T	T	C	C	C
446	chr1	88969	exonic	short_chain_dehydrogenase	C	C	C	C	C	C	C	A	C	C	C	C	C	C	C	C	C	C	C	C	C	C	C	C	C	C	C	C	C	C	C	C	C	C	C	C	C	C	C	C	C	C	C	C	C
447	chr1	89248	exonic	hypothetical_protein	C	C	C	C	C	C	C	C	C	C	C	C	C	C	C	C	C	C	C	C	C	C	C	C	C	C	C	C	C	C	C	C	C	C	C	C	C	C	C	C	T	C	C	C	C
448	chr1	89371	exonic	adenosylcobalamin-dependent_diol_dehydratase_subunit_gamma	C	C	A	C	C	C	C	C	C	C	C	C	C	C	C	C	C	C	C	C	C	C	C	C	C	C	C	C	C	C	C	C	C	C	C	C	C	C	C	C	C	C	C	C	C
449	chr1	89389	exonic	adenosylcobalamin-dependent_diol_dehydratase_subunit_gamma	T	T	T	T	T	T	T	T	T	T	T	T	T	T	T	T	T	T	T	T	T	T	T	T	T	T	T	T	T	T	T	T	T	T	T	T	T	T	T	T	C	T	T	T	T
450	chr1	89669	exonic	adenosylcobalamin-dependent_diol_dehydratase_subunit_gamma	C	C	A	C	C	C	C	C	C	C	C	C	C	C	C	C	C	C	C	C	C	C	C	C	C	C	C	C	C	C	C	C	C	C	C	C	C	C	C	C	C	C	C	C	C
451	chr1	89731	exonic	adenosylcobalamin-dependent_diol_dehydratase_subunit_gamma	G	G	G	G	G	G	G	G	G	G	G	G	G	G	G	G	G	G	G	G	G	G	G	G	G	G	G	G	G	G	G	G	G	G	G	G	G	G	G	G	A	G	G	G	G
452	chr1	89749	exonic	adenosylcobalamin-dependent_diol_dehydratase_subunit_gamma	C	C	C	C	C	C	C	C	C	C	C	C	C	C	C	C	C	C	C	C	C	C	C	C	C	C	C	C	C	C	C	C	C	C	C	C	C	C	C	C	C	C	C	C	C
453	chr1	89776	exonic	adenosylcobalamin-dependent_diol_dehydratase_subunit_gamma	A	G	G	G	G	G	G	G	G	G	G	G	G	G	G	G	G	G	G	G	G	G	G	G	G	G	G	G	G	G	G	G	G	G	G	G	G	G	G	G	G	G	G	G	G
454	chr1	89845	exonic	adenosylcobalamin-dependent_diol_dehydratase_subunit_gamma	C	C	C	C	C	C	C	C	C	C	C	C	C	C	C	C	C	C	C	C	C	C	C	C	C	C	C	C	C	C	T	C	C	C	C	C	C	C	C	C	C	C	C	C	C
455	chr1	90370	exonic	radical_SAM_protein	G	G	G	G	G	G	G	G	G	G	G	G	G	G	G	G	G	G	G	G	G	G	G	G	G	A	G	G	G	G	G	G	G	G	G	G	G	G	G	G	G	G	A	A	A
456	chr1	90598	exonic	radical_SAM_protein	G	G	A	G	G	G	G	G	G	G	G	G	G	G	G	G	G	G	G	G	G	G	G	G	G	G	G	G	G	G	G	G	G	G	G	G	G	G	G	G	A	G	G	G	G
457	chr1	90650	exonic	radical_SAM_protein	T	C	C	C	C	C	C	C	C	C	C	C	C	C	C	C	C	C	C	C	C	C	C	C	C	C	C	C	C	C	C	C	C	C	C	C	C	C	C	C	C	C	C	C	C
458	chr1	90664	exonic	radical_SAM_protein	C	G	G	G	G	G	G	G	G	G	G	G	G	G	G	G	G	G	G	G	G	G	G	G	G	G	G	G	G	G	G	G	G	G	G	G	G	G	G	G	G	G	G	G	G
459	chr1	91333	exonic	succinoglycan_biosynthesis_regulator	G	G	A	G	G	G	G	G	G	G	G	G	G	G	G	G	G	G	G	G	G	G	G	G	G	G	G	G	G	G	G	G	G	G	G	G	G	G	G	G	G	G	G	G	G
460	chr1	91486	exonic	succinoglycan_biosynthesis_regulator	A	A	A	A	A	A	A	A	A	A	A	A	A	A	A	A	A	A	A	A	A	A	A	A	A	A	A	A	A	A	A	A	A	A	A	A	A	A	A	A	G	A	A	A	A
461	chr1	91562	exonic	succinoglycan_biosynthesis_regulator	G	G	G	G	G	G	G	G	G	G	G	G	G	G	G	G	G	G	G	G	G	G	G	G	G	G	G	G	G	G	G	G	G	G	G	G	G	G	G	G	A	G	G	G	G
462	chr1	91575	exonic	succinoglycan_biosynthesis_regulator	C	C	C	C	C	C	C	T	C	C	C	C	C	C	C	C	C	C	C	C	C	C	C	C	C	C	C	C	C	C	C	C	C	C	C	C	C	C	C	C	C	C	C	C	C
463	chr1	92106	upstream	electron_transfer_flavoprotein_subunit_alpha,electron_transfer_flavoprotein_subunit_beta,succinoglycan_biosynthesis_regulator,vacuolar_ATP_synthase_16_KD_proteolipid_subunit	C	C	C	C	C	C	C	C	C	C	C	C	C	C	C	C	C	C	C	C	C	C	C	C	C	C	C	C	C	C	C	C	C	C	C	C	C	C	C	C	G	C	C	C	C
464	chr1	92309	exonic	electron_transfer_flavoprotein_subunit_beta	G	G	A	G	G	G	G	G	G	G	G	G	G	G	G	G	G	G	G	G	G	G	G	G	G	G	G	G	G	G	G	G	G	G	G	G	G	G	G	G	G	G	G	G	G
465	chr1	92327	exonic	electron_transfer_flavoprotein_subunit_beta	C	C	C	C	C	C	C	C	C	C	C	C	C	C	C	C	C	C	T	C	C	C	C	C	C	C	C	C	C	C	C	C	C	C	C	C	C	C	C	C	C	C	C	C	C
466	chr1	92841	exonic	electron_transfer_flavoprotein_subunit_beta	C	C	C	C	C	C	T	C	C	C	C	C	C	C	C	C	C	C	C	C	C	C	C	C	C	C	C	C	C	C	C	C	C	C	C	C	C	C	C	C	C	C	C	C	C
467	chr1	92982	upstream;downstream	electron_transfer_flavoprotein_subunit_alpha;electron_transfer_flavoprotein_subunit_beta	G	C	G	C	C	C	G	C	C	C	G	C	C	C	C	C	C	C	G	C	C	G	G	G	G	G	C	G	G	C	C	C	G	C	G	C	C	C	C	C	G	C	G	G	G
468	chr1	94748	exonic	3-hydroxybutyryl-CoA_dehydrogenase	G	C	G	C	C	C	G	C	C	C	G	C	C	C	C	C	C	C	G	C	C	G	G	G	G	G	C	G	G	C	C	C	G	C	G	C	C	C	C	C	G	C	G	G	G
469	chr1	94982	exonic	3-hydroxybutyryl-CoA_dehydrogenase	G	G	G	G	G	G	G	G	G	G	G	G	G	G	G	G	G	G	G	G	G	G	G	G	G	G	G	G	G	G	G	G	G	G	G	G	G	G	G	G	A	G	G	G	G
470	chr1	95053	exonic	3-hydroxybutyryl-CoA_dehydrogenase	A	A	A	A	A	A	A	A	A	A	A	A	A	A	A	A	A	A	A	A	A	A	A	A	A	A	A	A	A	A	A	A	A	A	A	A	A	A	A	A	G	A	A	A	A
471	chr1	97046	upstream	cysteine_synthase_A,methionine_gamma-lyase,universal_stress_protein	G	G	G	G	G	G	G	G	G	G	G	G	G	G	G	G	G	G	G	G	G	G	G	G	G	G	G	G	G	G	G	G	G	G	G	G	G	G	G	G	A	G	G	G	G
472	chr1	97595	upstream;downstream	cysteine_synthase_A,methionine_gamma-lyase;universal_stress_protein	A	A	A	A	A	A	A	A	A	A	A	A	A	A	A	A	A	A	A	A	A	A	A	A	A	A	A	A	A	A	A	A	A	A	A	A	A	A	A	A	G	A	A	A	A
473	chr1	97759	exonic	methionine_gamma-lyase	T	T	T	T	T	T	T	T	T	T	T	T	T	T	T	T	T	T	T	T	T	C	T	T	T	T	T	T	T	T	T	T	T	T	T	T	T	T	T	T	T	T	T	T	T
474	chr1	97825	exonic	methionine_gamma-lyase	T	T	T	T	T	T	T	T	T	T	T	T	T	T	T	T	T	T	T	T	T	T	T	T	T	T	T	T	T	T	T	T	T	T	T	T	T	T	T	T	C	T	T	T	T
475	chr1	98010	exonic	methionine_gamma-lyase	C	C	C	C	C	C	C	C	C	C	C	C	C	C	C	C	C	C	C	C	C	C	C	C	C	C	C	C	C	C	C	C	C	C	C	C	C	C	C	C	C	C	C	C	T
476	chr1	98227	exonic	methionine_gamma-lyase	G	G	G	G	G	G	G	G	G	G	G	G	G	G	G	G	G	G	G	G	G	A	G	G	G	G	G	G	A	G	G	G	G	G	A	G	G	G	G	G	G	G	G	G	G
477	chr1	98285	exonic	methionine_gamma-lyase	C	C	A	C	C	C	C	C	C	C	C	C	C	C	C	C	C	C	C	C	C	C	C	C	C	C	C	C	C	C	C	C	C	C	C	C	C	C	C	C	C	C	C	C	C
478	chr1	98448	exonic	methionine_gamma-lyase	C	G	C	G	G	G	C	G	G	G	C	G	G	G	G	G	G	G	C	G	G	C	C	C	C	C	G	C	C	G	G	G	C	G	C	G	G	G	G	G	C	G	C	C	C
479	chr1	98557	exonic	methionine_gamma-lyase	A	A	G	A	A	A	A	A	A	A	A	A	A	A	A	A	A	A	A	A	A	A	A	A	A	A	A	A	A	A	A	A	A	A	A	A	A	A	A	A	A	A	A	A	A
480	chr1	98571	exonic	methionine_gamma-lyase	A	G	G	G	G	G	A	G	G	G	A	G	G	G	G	G	G	G	A	G	G	G	A	A	A	G	G	A	G	G	G	G	A	G	G	G	G	G	G	G	G	G	G	G	G
481	chr1	98645	exonic	methionine_gamma-lyase	G	A	G	A	A	A	G	A	A	A	G	A	A	A	A	A	A	A	G	A	A	G	G	G	G	G	A	G	G	A	A	A	G	A	G	A	A	A	A	A	G	A	G	G	G
482	chr1	98981	exonic	methionine_gamma-lyase	A	A	A	A	A	A	A	A	A	A	A	A	A	A	A	A	A	A	A	A	A	A	A	A	A	A	A	A	A	A	A	A	A	A	A	A	A	A	A	A	G	A	A	A	A
483	chr1	99003	exonic	methionine_gamma-lyase	A	A	A	A	A	A	A	A	A	A	A	A	A	A	A	A	A	A	A	A	A	A	A	A	A	A	A	A	A	A	A	A	A	A	A	A	A	A	A	A	A	A	A	A	A
484	chr1	99180	downstream	glucarate_transporter,methionine_gamma-lyase	C	C	T	C	C	C	C	C	C	C	C	C	C	C	C	C	C	C	C	C	C	C	C	C	C	C	C	C	C	C	C	C	C	C	C	C	C	C	C	C	T	C	C	C	C
485	chr1	99386	downstream	glucarate_transporter,methionine_gamma-lyase	G	A	G	A	A	A	G	A	A	A	G	A	A	A	A	A	A	A	G	A	A	G	G	G	G	G	A	G	G	A	A	A	G	A	G	A	A	A	A	A	G	A	G	G	G
486	chr1	99548	downstream	glucarate_transporter,methionine_gamma-lyase	A	A	A	A	A	A	A	A	A	A	A	A	A	A	A	A	A	A	A	A	A	A	A	A	A	A	A	A	A	A	A	A	A	A	A	A	A	A	A	C	A	A	A	A	A
487	chr1	99875	exonic	glucarate_transporter	A	A	A	A	A	A	A	A	A	A	A	A	A	A	A	A	A	A	A	A	A	A	A	A	A	A	A	A	A	A	A	A	A	A	A	A	A	A	A	A	G	A	A	A	A
488	chr1	99919	exonic	glucarate_transporter	C	C	C	C	C	C	C	C	C	C	C	C	C	C	C	C	C	C	C	C	C	C	C	C	C	C	C	C	C	C	C	C	C	C	C	C	C	C	C	C	C	C	C	G	C
489	chr1	100164	exonic	glucarate_transporter	T	T	T	T	T	T	T	T	T	T	T	T	T	T	T	T	T	T	T	T	T	T	T	T	T	T	T	T	T	T	T	T	T	T	T	T	T	T	T	T	T	C	T	T	T
490	chr1	100186	exonic	glucarate_transporter	G	G	G	G	G	G	G	G	G	G	G	G	G	G	G	G	G	G	G	G	G	G	G	G	G	G	G	G	G	G	G	G	G	G	G	G	G	G	G	G	G	G	G	G	G
491	chr1	100734	exonic	glucarate_transporter	G	G	G	G	G	G	G	G	G	G	G	G	G	G	G	G	G	G	G	G	G	G	G	G	G	G	G	G	G	G	G	G	G	G	G	G	G	G	G	G	A	G	G	G	G
492	chr1	101051	exonic	glucarate_transporter	T	T	T	T	T	T	T	T	T	T	T	T	T	T	T	T	T	T	T	T	T	T	T	T	T	T	T	T	T	T	T	T	T	T	T	T	T	T	T	T	T	T	T	T	T
493	chr1	101499	exonic	L-asparaginase_II	C	T	C	T	T	T	C	T	T	T	C	T	T	T	T	T	T	T	C	T	T	C	C	C	C	C	T	C	C	T	T	T	C	T	C	T	T	T	T	T	C	T	C	C	C
494	chr1	101810	exonic	L-asparaginase_II	G	G	G	G	G	G	G	G	G	G	G	G	G	G	G	G	G	G	G	G	G	G	G	G	G	G	G	G	G	G	G	G	G	G	G	G	G	G	G	G	T	G	G	G	G
495	chr1	101974	exonic	L-asparaginase_II	C	C	C	C	C	C	C	C	C	C	C	C	C	C	C	C	C	C	C	C	C	C	C	C	C	T	C	C	C	C	C	C	C	C	C	C	C	C	C	C	C	C	C	C	C
496	chr1	101986	exonic	L-asparaginase_II	C	C	C	C	C	C	C	C	C	C	C	C	C	C	C	C	C	C	C	C	C	C	C	C	C	C	C	C	C	C	C	C	C	C	C	C	C	C	C	C	T	C	C	C	C
497	chr1	103017	exonic	L-asparaginase	G	G	G	G	G	G	G	G	G	G	G	G	G	G	G	G	G	G	G	G	G	G	G	G	G	G	G	G	G	G	A	A	G	G	G	G	G	G	G	G	G	G	G	G	G
498	chr1	103157	exonic	L-asparaginase	T	T	C	T	T	T	T	T	T	T	T	T	T	T	T	T	T	T	T	T	T	T	T	T	T	T	T	T	T	T	T	T	T	T	T	T	T	T	T	T	C	T	T	T	T
499	chr1	103387	exonic	L-asparaginase	G	G	G	G	G	G	G	G	G	G	G	G	G	G	G	G	G	G	G	G	G	G	G	G	G	G	G	G	G	G	G	G	G	G	G	G	T	G	G	G	G	G	G	G	G
500	chr1	103403	exonic	L-asparaginase	C	C	T	C	C	C	C	C	C	C	C	C	C	C	C	C	C	C	C	C	C	C	C	C	C	C	C	C	C	C	C	C	C	C	C	C	C	C	C	C	C	C	C	C	C
501	chr1	103414	exonic	L-asparaginase	G	G	G	G	G	G	G	G	G	G	G	G	G	G	G	G	G	G	G	G	G	G	G	G	G	G	G	G	G	G	A	A	G	G	G	G	G	G	G	G	G	G	G	G	G
502	chr1	103635	exonic	L-asparaginase	C	C	C	C	C	C	A	C	C	C	C	C	C	C	C	C	C	C	C	C	C	C	C	C	C	C	C	A	C	C	C	C	A	C	C	C	C	C	C	C	C	C	C	C	C
503	chr1	103815	exonic	L-asparaginase	C	C	C	C	C	C	C	C	C	C	C	C	C	C	C	C	C	C	C	C	C	C	C	C	C	C	C	C	C	C	C	C	C	C	C	C	C	C	C	C	G	C	C	C	C
504	chr1	104289	exonic	asparagine_transport_ATP-binding_protein	C	C	A	C	C	C	C	C	C	C	C	C	C	C	C	C	C	C	C	C	C	C	C	C	C	C	C	C	C	C	C	C	C	C	C	C	C	C	C	C	C	C	C	C	C
505	chr1	104705	exonic	aspartate_ammonia-lyase	T	T	T	T	T	T	T	T	T	T	T	T	T	T	T	T	T	T	T	T	T	T	T	T	T	T	T	T	T	T	T	T	T	T	T	T	T	T	T	T	T	T	T	T	C
506	chr1	104931	exonic	aspartate_ammonia-lyase	G	A	A	A	A	A	A	A	A	A	G	A	A	A	A	A	A	A	A	A	A	A	A	A	A	A	A	A	A	A	A	A	A	A	A	A	A	A	A	A	A	A	A	A	A
507	chr1	104970	exonic	aspartate_ammonia-lyase	G	G	G	G	G	G	G	G	G	G	G	G	G	G	G	G	G	G	G	G	G	T	G	G	G	G	G	G	T	G	G	G	G	G	T	G	G	G	G	G	G	G	G	G	G
508	chr1	105042	exonic	aspartate_ammonia-lyase	C	G	C	G	C	C	C	C	C	C	C	G	G	G	G	G	G	G	C	C	G	C	C	C	C	C	C	C	C	C	C	C	C	C	C	G	G	G	G	C	C	C	C	C	C
509	chr1	105069	exonic	aspartate_ammonia-lyase	T	T	T	T	T	T	T	T	T	T	T	T	T	T	T	T	T	T	T	T	T	T	T	T	T	T	T	T	T	T	T	T	T	T	T	T	T	T	T	T	C	T	T	T	T
510	chr1	105310	exonic	aspartate_ammonia-lyase	A	T	A	T	T	T	A	T	T	T	A	T	T	T	T	T	T	T	A	T	T	A	A	A	A	A	T	A	A	T	A	A	A	T	A	T	T	T	T	T	A	A	A	A	A
511	chr1	105323	exonic	aspartate_ammonia-lyase	C	C	T	C	C	C	C	C	C	C	C	C	C	C	C	C	C	C	C	C	C	C	C	C	C	C	C	C	C	C	C	C	C	C	C	C	C	C	C	C	C	C	C	C	C
512	chr1	105361	exonic	aspartate_ammonia-lyase	G	G	A	G	G	G	G	G	G	G	G	G	G	G	G	G	G	G	G	G	G	G	G	G	G	G	G	G	G	G	G	G	G	G	G	G	G	G	G	G	G	G	G	G	G
513	chr1	105400	exonic	aspartate_ammonia-lyase	C	C	C	C	C	C	C	C	C	C	C	C	C	C	C	C	C	C	C	C	C	A	C	C	C	C	C	C	A	C	C	C	C	C	A	C	C	C	C	C	C	C	C	C	C
514	chr1	105421	exonic	aspartate_ammonia-lyase	T	C	C	C	C	C	T	C	C	C	T	C	C	C	C	C	C	C	T	C	C	C	T	T	T	C	C	T	C	C	C	C	T	C	C	C	C	C	C	C	C	C	C	C	C
515	chr1	105962	exonic	aspartate_ammonia-lyase	C	C	A	C	C	C	C	C	C	C	C	C	C	C	C	C	C	C	C	C	C	C	C	C	C	C	C	C	C	C	C	C	C	C	C	C	C	C	C	C	C	C	C	C	C
516	chr1	106054	exonic	aspartate_ammonia-lyase	A	A	A	A	A	A	A	A	A	A	A	A	A	A	A	A	A	A	A	A	A	A	A	A	A	A	A	A	A	A	A	A	A	A	A	A	A	A	A	A	G	A	A	A	A
517	chr1	106074	exonic	aspartate_ammonia-lyase	A	A	A	A	A	A	C	A	A	A	A	A	A	A	A	A	A	A	A	A	A	A	A	A	A	A	A	A	A	A	A	A	A	A	A	A	A	A	A	A	A	A	A	A	A
518	chr1	106084	exonic	aspartate_ammonia-lyase	T	T	T	T	T	T	T	T	T	T	T	T	T	T	T	T	T	T	T	T	T	T	T	T	T	T	T	T	T	T	T	T	T	T	T	T	T	T	T	T	T	C	T	T	T
519	chr1	106332	exonic	agmatinase	T	T	T	T	T	T	T	T	T	T	T	T	T	T	T	T	T	T	T	T	T	G	T	T	T	T	T	T	G	T	T	T	T	T	G	T	T	T	T	T	T	T	T	T	T
520	chr1	106788	exonic	agmatinase	A	G	G	G	G	G	A	G	G	G	A	G	G	G	G	G	G	G	A	G	G	G	A	A	A	G	G	A	G	G	G	G	A	G	G	G	G	G	G	G	G	G	G	G	G
521	chr1	106903	exonic	agmatinase	C	C	T	C	C	C	C	C	C	C	C	C	C	C	C	C	C	C	C	C	C	C	C	C	C	C	C	C	C	C	C	C	C	C	C	C	C	C	C	C	C	C	C	C	C
522	chr1	107053	exonic	agmatinase	C	C	T	C	C	C	C	C	C	C	C	C	C	C	C	C	C	C	C	C	C	C	C	C	C	C	C	C	C	C	C	C	C	C	C	C	C	C	C	C	C	C	C	C	C
523	chr1	108700	exonic	asparagine_transport_system_permease_protein	T	T	T	T	T	T	T	T	T	T	T	T	T	T	T	T	T	T	T	T	T	T	T	T	T	T	T	T	T	T	T	T	T	T	T	T	C	T	T	T	T	T	T	T	T
524	chr1	108823	exonic	asparagine_transport_system_permease_protein	C	C	C	C	C	C	C	C	C	C	C	C	C	C	C	C	C	C	C	C	C	C	C	C	C	C	C	C	C	C	C	C	C	C	C	C	C	C	C	C	C	C	C	C	T
525	chr1	108856	exonic	asparagine_transport_system_permease_protein	C	C	C	C	C	C	C	C	C	C	C	C	C	C	C	C	C	C	C	C	C	C	C	C	C	C	C	C	C	C	C	C	C	C	C	C	C	C	C	C	C	C	T	T	T
526	chr1	108902	exonic	asparagine_transport_system_permease_protein	G	G	G	G	G	G	G	G	G	G	G	G	G	G	G	G	G	G	G	G	G	G	G	G	G	G	G	G	G	G	G	G	G	G	G	G	G	G	G	G	A	G	G	G	G
527	chr1	109209	exonic	asparagine_transport_system_permease_protein	C	C	C	C	C	C	C	C	C	C	C	C	C	C	C	C	C	C	C	C	C	C	C	C	C	C	C	C	C	C	C	C	C	C	C	C	C	C	C	C	C	G	C	C	C
528	chr1	109724	exonic	asparagine-binding_periplasmic_protein_precursor	C	C	C	C	C	C	C	C	C	C	C	C	C	C	C	C	C	C	C	C	C	T	C	C	C	C	C	C	C	C	C	C	C	C	C	C	C	C	C	C	C	C	C	C	C
529	chr1	110172	exonic	asparagine-binding_periplasmic_protein_precursor	C	T	C	T	T	T	C	T	T	T	C	T	T	T	T	T	T	T	C	T	T	C	C	C	C	C	T	C	C	T	T	T	C	T	C	T	T	T	T	T	C	T	C	C	C
530	chr1	110183	exonic	asparagine-binding_periplasmic_protein_precursor	G	G	A	G	G	G	G	G	G	G	G	G	G	G	G	G	G	G	G	G	G	G	G	G	G	G	G	G	G	G	G	G	G	G	G	G	G	G	G	G	G	G	G	G	G
531	chr1	110523	upstream	LysR_family_transcriptional_regulator,asparagine-binding_periplasmic_protein_precursor	G	A	G	A	A	A	G	A	A	A	G	A	A	A	A	A	A	A	G	A	A	G	G	G	G	G	A	G	G	A	A	A	G	A	G	A	A	A	A	A	G	A	G	G	G
532	chr1	111853	exonic	hypothetical_protein	A	A	A	A	A	A	A	A	A	A	A	A	A	A	A	A	A	A	A	A	A	A	A	A	A	A	A	A	A	A	A	A	A	A	A	A	T	A	A	A	A	A	A	A	A
533	chr1	112565	downstream	LysR_family_transcriptional_regulator,hypothetical_protein	A	C	C	C	C	C	A	C	C	C	A	C	C	C	C	C	C	C	A	C	C	C	A	A	A	C	C	A	C	C	C	C	A	C	C	C	C	C	C	C	C	C	C	C	C
534	chr1	112589	downstream	hypothetical_protein	G	T	G	G	G	G	G	G	G	G	G	T	T	T	T	T	T	T	G	G	T	G	G	G	G	G	G	G	G	G	G	G	G	G	G	T	G	T	T	G	G	G	G	G	G
535	chr1	112634	downstream	hypothetical_protein	T	T	T	T	T	T	T	T	T	T	T	T	T	T	T	T	T	T	T	T	T	T	T	T	T	T	T	T	T	T	T	T	T	T	T	T	T	T	T	T	C	T	T	T	T
536	chr1	112774	exonic	hypothetical_protein	A	G	A	A	G	G	A	G	G	G	A	G	G	G	G	G	G	G	A	G	G	A	A	A	A	G	G	A	A	G	A	A	A	G	A	G	G	G	G	G	G	A	G	G	G
537	chr1	112923	exonic	hypothetical_protein	C	C	C	C	C	C	C	C	C	C	C	C	C	C	C	C	C	C	C	C	C	C	T	C	C	C	C	C	C	C	C	C	C	C	C	C	C	C	C	C	C	C	C	C	C
538	chr1	114905	exonic	hypothetical_protein	A	A	G	A	A	A	A	A	A	A	A	A	A	A	A	A	A	A	A	A	A	A	A	A	A	A	A	A	A	A	A	A	A	A	A	A	A	A	A	A	G	A	A	A	A
539	chr1	115220	exonic	hypothetical_protein	C	C	C	C	C	C	C	C	C	C	C	C	C	C	C	C	C	C	C	C	C	C	C	C	C	C	C	C	C	C	C	C	C	C	C	C	C	C	C	C	C	C	C	C	C
540	chr1	115497	exonic	hypothetical_protein	G	G	G	G	G	G	G	G	G	G	G	G	G	G	G	G	G	G	G	G	G	G	G	G	G	G	G	G	G	G	G	G	G	G	G	G	G	G	G	G	T	G	G	G	G
541	chr1	115507	exonic	hypothetical_protein	C	C	T	C	C	C	C	C	C	C	C	C	C	C	C	C	C	C	C	C	C	C	C	C	C	C	C	C	C	C	C	C	C	C	C	C	C	C	C	C	C	C	C	C	C
542	chr1	115590	upstream	hypothetical_protein	C	C	C	C	C	C	C	C	C	C	C	C	C	C	C	C	C	C	C	C	C	C	C	C	C	C	C	C	C	C	C	C	C	C	C	C	C	C	C	C	T	C	C	C	C
543	chr1	115603	upstream	hypothetical_protein	C	C	T	C	C	C	C	C	C	C	C	C	C	C	C	C	C	C	C	C	C	C	C	C	C	C	C	C	C	C	C	C	C	C	C	C	C	C	C	C	C	C	C	C	C
544	chr1	116491	upstream;downstream	hypothetical_protein;hypothetical_protein,preprotein_translocase_subunit_SecA	G	G	G	G	G	G	G	G	G	G	G	G	G	G	G	G	G	G	G	G	G	G	G	G	G	G	G	G	G	G	G	G	G	G	G	G	G	G	G	G	T	G	G	G	G
545	chr1	116546	upstream;downstream	hypothetical_protein;hypothetical_protein,preprotein_translocase_subunit_SecA	A	A	A	A	A	A	A	A	A	A	A	A	A	A	A	C	A	A	A	A	A	A	A	A	A	A	A	A	A	A	A	A	A	A	A	A	A	A	A	A	A	A	A	A	A
546	chr1	116652	exonic	preprotein_translocase_subunit_SecA	G	G	A	G	G	G	G	G	G	G	G	G	G	G	G	G	G	G	G	G	G	G	G	G	G	G	G	G	G	G	G	G	G	G	G	G	G	G	G	G	G	G	G	G	G
547	chr1	116751	exonic	preprotein_translocase_subunit_SecA	T	T	T	T	T	T	T	T	T	T	T	T	T	T	T	T	T	T	T	T	T	T	T	T	T	T	T	T	T	T	T	T	T	T	T	T	T	T	T	T	C	T	T	T	T
548	chr1	116819	exonic	preprotein_translocase_subunit_SecA	C	T	T	T	T	T	C	T	T	T	C	T	T	T	T	T	T	T	C	T	T	T	C	C	C	T	T	C	T	T	T	T	C	T	T	T	T	T	T	T	T	T	T	T	T
549	chr1	116876	exonic	preprotein_translocase_subunit_SecA	G	G	G	G	G	G	G	G	G	G	G	G	G	G	G	G	G	G	G	G	G	G	G	G	G	G	G	G	G	G	G	G	G	G	G	G	G	G	G	G	C	G	G	G	G
550	chr1	116890	exonic	preprotein_translocase_subunit_SecA	C	C	C	C	C	C	C	C	C	C	C	C	C	C	C	C	C	C	T	C	C	C	C	C	C	C	C	C	C	C	C	C	C	C	C	C	C	C	C	C	C	C	C	C	C
551	chr1	117187	exonic	preprotein_translocase_subunit_SecA	C	C	C	C	C	C	C	C	C	C	C	C	C	C	C	C	C	C	C	C	C	C	C	C	C	C	C	C	C	C	C	C	C	C	C	C	C	C	C	C	T	C	C	C	C
552	chr1	119468	exonic	hypothetical_protein	C	C	C	C	C	C	C	C	C	C	C	C	C	C	C	C	C	C	C	C	C	T	C	C	C	C	C	C	T	C	C	C	C	C	T	C	C	C	C	C	C	C	C	C	C
553	chr1	119529	exonic	hypothetical_protein	G	G	A	G	G	G	G	G	G	G	G	G	G	G	G	G	G	G	G	G	G	G	G	G	G	G	G	G	G	G	G	G	G	G	G	G	G	G	G	G	A	G	G	G	G
554	chr1	119832	exonic	peptidyl-prolyl_cis-trans_isomerase	C	C	C	C	C	C	C	C	C	C	C	C	C	C	C	C	C	C	C	C	C	C	C	C	C	C	C	C	C	C	C	C	C	C	C	C	C	C	C	C	T	C	C	C	C
555	chr1	119968	exonic	peptidyl-prolyl_cis-trans_isomerase	T	T	C	T	T	T	T	T	T	T	T	T	T	T	T	T	T	T	T	T	T	T	T	T	T	T	T	T	T	T	T	T	T	T	T	T	T	T	T	T	T	T	T	T	T
556	chr1	120682	exonic	peptidyl-prolyl_cis-trans_isomerase	G	G	G	G	G	G	G	G	G	G	G	G	G	G	G	G	G	G	G	G	G	G	G	G	G	G	G	G	G	G	G	G	A	G	G	G	G	G	G	G	G	G	G	G	G
557	chr1	120936	upstream;downstream	bifunctional_ornithine_acetyltransferase/N-acetylglutamate_synthase;peptidyl-prolyl_cis-trans_isomerase	T	A	T	A	T	T	T	T	T	T	T	A	A	A	A	A	A	A	T	T	A	T	T	T	T	T	T	T	T	T	T	T	T	T	T	A	A	A	A	T	T	T	T	T	T
558	chr1	120975	upstream;downstream	bifunctional_ornithine_acetyltransferase/N-acetylglutamate_synthase;peptidyl-prolyl_cis-trans_isomerase	G	G	C	G	G	G	G	G	G	G	G	G	G	G	G	G	G	G	G	G	G	G	G	G	G	G	G	G	G	G	G	G	G	G	G	G	G	G	G	G	C	G	G	G	G
559	chr1	121006	upstream;downstream	bifunctional_ornithine_acetyltransferase/N-acetylglutamate_synthase;peptidyl-prolyl_cis-trans_isomerase	C	C	C	C	C	C	C	C	C	C	C	C	C	C	C	C	C	C	C	C	C	C	C	C	C	C	C	C	C	C	C	C	C	C	C	C	C	C	C	C	C	C	T	T	T
560	chr1	121162	exonic	bifunctional_ornithine_acetyltransferase/N-acetylglutamate_synthase	T	T	C	T	T	T	T	T	T	T	T	T	T	T	T	T	T	T	T	T	T	T	T	T	T	T	T	T	T	T	T	T	T	T	T	T	T	T	T	T	C	T	T	T	T
561	chr1	121208	exonic	bifunctional_ornithine_acetyltransferase/N-acetylglutamate_synthase	C	C	A	C	C	C	C	C	C	C	C	C	C	C	C	C	C	C	C	C	C	C	C	C	C	C	C	C	C	C	C	C	C	C	C	C	C	C	C	C	C	C	C	C	C
562	chr1	121341	exonic	bifunctional_ornithine_acetyltransferase/N-acetylglutamate_synthase	C	C	C	C	C	C	C	T	C	C	C	C	C	C	C	C	C	C	C	C	C	C	C	C	C	C	C	C	C	C	C	C	C	C	C	C	C	C	C	C	C	C	C	C	C
563	chr1	121368	exonic	bifunctional_ornithine_acetyltransferase/N-acetylglutamate_synthase	A	A	G	A	A	A	A	A	A	A	A	A	A	A	A	A	A	A	A	A	A	A	A	A	A	A	A	A	A	A	A	A	A	A	A	A	A	A	A	A	G	A	A	A	A
564	chr1	122286	exonic	bifunctional_ornithine_acetyltransferase/N-acetylglutamate_synthase	A	A	G	A	A	A	A	A	A	A	A	A	A	A	A	A	A	A	A	A	A	A	A	A	A	A	A	A	A	A	A	A	A	A	A	A	A	A	A	A	G	A	A	A	A
565	chr1	122835	exonic	acetyltransferase	T	G	T	T	T	T	T	T	T	T	T	G	G	G	G	G	G	G	T	T	G	T	T	T	T	T	T	T	T	T	T	T	T	T	T	G	T	G	G	T	T	T	T	T	T
566	chr1	123088	exonic	acetyltransferase	G	G	A	G	G	G	G	G	G	G	G	G	G	G	G	G	G	G	G	G	G	G	G	G	G	G	G	G	G	G	G	G	G	G	G	G	G	G	G	G	G	G	G	G	G
567	chr1	123111	exonic	acetyltransferase	G	G	G	G	G	G	G	A	G	G	G	G	G	G	G	G	G	G	G	G	G	G	G	G	G	G	G	G	G	G	G	G	G	G	G	G	G	G	G	G	G	G	G	G	G
568	chr1	123305	exonic	mutator_protein_MutT	A	A	T	A	A	A	A	A	A	A	A	A	A	A	A	A	A	A	A	A	A	A	A	A	A	A	A	A	A	A	A	A	A	A	A	A	A	A	A	A	A	A	A	A	A
569	chr1	124470	exonic	hypothetical_protein	C	C	C	C	C	C	C	C	C	C	C	C	C	C	C	C	C	C	C	C	C	C	C	C	C	C	C	C	T	C	C	C	C	C	T	C	C	C	C	C	C	C	C	C	C
570	chr1	125444	upstream;downstream	hydroxyacylglutathione_hydrolase%2C_mitochondrial,hypothetical_protein;intracellular_septation_protein_A,signal_recognition_particle_receptor_FTSY	T	C	C	C	C	C	C	C	C	C	T	C	C	C	C	C	C	C	T	C	C	C	C	C	C	C	C	C	C	C	C	C	C	C	C	C	C	C	C	C	C	C	C	C	C
571	chr1	125636	exonic	intracellular_septation_protein_A	C	C	C	C	C	G	C	C	C	C	C	C	C	C	C	C	C	C	C	G	C	C	C	C	C	C	C	C	C	G	C	C	C	C	C	C	C	C	C	C	C	C	C	C	C
572	chr1	125838	exonic	intracellular_septation_protein_A	T	T	T	A	T	T	T	T	T	T	T	T	T	T	T	T	T	T	T	T	T	T	T	T	T	T	T	T	T	T	T	T	T	T	T	T	T	T	T	T	T	T	T	T	T
573	chr1	125848	exonic	intracellular_septation_protein_A	A	C	C	C	C	C	C	C	C	C	C	C	C	C	C	C	C	C	C	C	C	C	C	C	C	C	C	C	C	C	C	C	C	C	C	C	C	C	C	C	C	C	C	C	C
574	chr1	125862	exonic	intracellular_septation_protein_A	C	G	G	G	G	G	G	G	G	G	G	G	G	G	G	G	G	G	G	G	G	G	G	G	G	G	G	G	G	G	G	G	G	G	G	G	G	G	G	G	G	G	G	G	G
575	chr1	125932	exonic	intracellular_septation_protein_A	A	C	C	C	C	C	C	C	C	C	C	C	C	C	C	C	C	C	C	C	C	C	C	C	C	C	C	C	C	C	C	C	C	C	C	C	C	C	C	C	C	C	C	C	C
576	chr1	125980	exonic	intracellular_septation_protein_A	C	C	C	C	C	C	C	C	C	C	C	C	C	C	C	C	C	C	C	C	C	C	C	C	C	C	C	C	C	C	C	C	C	C	C	C	C	C	C	C	T	C	C	C	C
577	chr1	126007	exonic	intracellular_septation_protein_A	G	G	G	G	G	G	G	G	G	G	G	G	G	G	G	G	G	G	G	G	G	A	G	G	G	G	G	G	A	G	G	G	G	G	A	G	G	G	G	G	G	G	G	G	G
578	chr1	126102	exonic	intracellular_septation_protein_A	C	T	C	T	T	T	C	T	T	T	C	T	T	T	T	T	T	T	C	T	T	C	C	C	C	C	T	C	C	T	C	C	C	T	C	T	T	T	T	T	C	C	C	C	C
579	chr1	126812	exonic	signal_recognition_particle_receptor_FTSY	G	G	G	G	G	G	G	G	G	G	G	G	G	G	G	G	G	G	G	G	G	G	G	G	G	G	G	G	G	G	G	G	G	G	G	G	G	G	G	G	G	G	G	G	G
580	chr1	126827	exonic	signal_recognition_particle_receptor_FTSY	G	G	A	G	G	G	G	G	G	G	G	G	G	G	G	G	G	G	G	G	G	G	G	G	G	G	G	G	G	G	G	G	G	G	G	G	G	G	G	G	A	G	G	G	G
581	chr1	126844	exonic	signal_recognition_particle_receptor_FTSY	T	C	C	C	C	C	T	C	C	C	T	C	C	C	C	C	C	C	T	C	C	C	T	T	T	C	C	T	C	C	C	C	T	C	C	C	C	C	C	C	C	C	C	C	C
582	chr1	127536	upstream;downstream	signal_recognition_particle_receptor_FTSY;Fe-S_oxidoreductase	G	G	G	G	G	G	G	G	A	G	G	G	G	G	G	G	G	G	G	G	G	G	G	G	G	G	G	G	G	G	G	G	G	G	G	G	G	G	G	G	G	G	G	G	G
583	chr1	128202	exonic	Fe-S_oxidoreductase	A	A	A	A	A	A	A	A	A	A	A	A	A	A	A	A	A	A	A	A	A	C	A	A	A	A	A	A	C	A	A	A	A	A	C	A	A	A	A	A	A	A	A	A	A
584	chr1	128210	exonic	Fe-S_oxidoreductase	T	T	C	T	T	T	T	T	T	T	T	T	T	T	T	T	T	T	T	T	T	T	T	T	T	T	T	T	T	T	T	T	T	T	T	T	T	T	T	T	C	T	T	T	T
585	chr1	128761	exonic	Fe-S_oxidoreductase	T	C	T	C	C	C	T	C	C	C	T	C	C	C	C	C	C	C	T	C	C	T	T	T	T	T	C	T	T	C	C	C	T	C	T	C	C	C	C	C	T	C	T	T	T
586	chr1	129297	exonic	diaminopimelate_epimerase	T	C	C	C	C	C	T	C	C	C	T	C	C	C	C	C	C	C	T	C	C	C	T	T	T	C	C	T	C	C	C	C	T	C	C	C	C	C	C	C	C	C	C	C	C
587	chr1	129365	exonic	diaminopimelate_epimerase	A	G	G	G	G	G	G	G	G	G	A	G	G	G	G	G	G	G	A	G	G	G	A	A	A	G	G	G	G	G	G	G	G	G	G	G	G	G	G	G	G	G	G	G	G
588	chr1	129698	exonic	diaminopimelate_epimerase	C	C	C	C	C	C	C	C	C	C	C	C	C	C	C	C	C	C	C	C	C	T	C	C	C	C	C	C	T	C	C	C	C	C	T	C	C	C	C	C	C	C	C	C	C
589	chr1	129850	exonic	hypothetical_protein	A	G	G	G	G	G	A	G	G	G	A	G	G	G	G	G	G	G	A	G	G	G	A	A	A	G	G	A	G	G	G	G	A	G	G	G	G	G	G	G	G	G	G	G	G
590	chr1	130041	upstream;downstream	ATPase_n2B,diaminopimelate_epimerase,outer_membrane_lipoprotein;hypothetical_protein	T	C	T	C	C	C	T	C	C	C	T	C	C	C	C	C	C	C	T	C	C	T	T	T	T	T	C	T	T	C	C	C	T	C	T	C	C	C	C	C	T	T	T	T	T
591	chr1	130677	upstream;downstream	ATPase_n2B,diaminopimelate_epimerase;hypothetical_protein,outer_membrane_lipoprotein	G	A	G	A	A	A	G	A	A	A	G	A	A	A	A	A	A	A	G	A	A	G	G	G	G	G	A	G	G	A	A	A	G	A	G	A	A	A	A	A	G	A	G	G	G
592	chr1	130798	exonic	ATPase_n2B	A	A	A	A	A	A	A	A	A	A	A	A	A	A	A	A	A	A	A	A	A	A	A	A	A	G	A	A	A	A	A	A	A	A	A	A	A	A	A	A	A	A	A	A	A
593	chr1	130879	exonic	ATPase_n2B	A	A	G	A	A	A	A	A	A	A	A	A	A	A	A	A	A	A	A	A	A	A	A	A	A	A	A	A	A	A	A	A	A	A	A	A	A	A	A	A	A	A	A	A	A
594	chr1	130912	exonic	ATPase_n2B	C	C	C	C	C	C	C	C	C	C	C	C	C	C	C	C	C	C	C	C	C	C	C	C	C	C	C	C	C	C	C	C	C	C	C	C	C	C	C	C	C	T	C	C	C
595	chr1	131211	exonic	ATPase_n2B	A	A	A	A	A	A	A	A	A	A	A	A	A	A	A	A	A	A	A	A	A	A	A	A	A	A	A	A	A	A	A	A	A	A	A	A	A	A	A	A	A	A	A	A	A
596	chr1	131279	exonic	ATPase_n2B	G	G	G	G	G	G	G	G	G	G	G	G	G	G	G	G	G	G	G	G	G	G	G	G	G	G	G	G	G	G	G	G	G	G	G	G	G	G	G	G	G	G	G	G	A
597	chr1	131475	exonic	ATPase_n2B	C	T	C	T	T	T	C	T	T	T	C	T	T	T	T	T	T	T	C	T	T	C	C	C	C	C	T	C	C	T	T	T	C	T	C	T	T	T	T	T	C	T	C	C	C
598	chr1	132023	upstream;downstream	malate_dehydrogenase;ATPase_n2B	G	G	G	G	G	G	G	G	G	G	G	G	G	G	G	G	G	G	G	G	G	A	G	G	G	G	G	G	A	G	G	G	G	G	A	G	G	G	G	G	G	G	G	G	G
599	chr1	132215	upstream;downstream	malate_dehydrogenase;ATPase_n2B	C	C	C	C	C	C	C	C	C	C	C	C	C	C	C	C	C	C	C	C	C	C	C	C	C	C	C	C	A	C	C	C	C	C	A	C	C	C	C	C	C	C	C	C	C
600	chr1	132590	exonic	malate_dehydrogenase	G	C	C	C	C	C	C	C	C	C	C	C	C	C	C	C	C	C	C	C	C	C	C	C	C	C	C	C	C	C	C	C	C	C	C	C	C	C	C	C	C	C	C	C	C
601	chr1	132933	exonic	malate_dehydrogenase	T	C	C	C	C	C	T	C	C	C	T	C	C	C	C	C	C	C	T	C	C	C	T	T	T	C	C	T	C	C	C	C	T	C	C	C	C	C	C	C	C	C	C	C	C
602	chr1	132964	exonic	malate_dehydrogenase	A	A	A	A	A	A	A	A	A	A	A	A	A	A	A	A	A	A	A	A	A	A	A	A	A	A	A	A	A	A	A	A	A	A	A	A	A	A	A	A	G	A	A	A	A
603	chr1	133074	exonic	malate_dehydrogenase	A	A	A	A	A	A	A	A	A	A	A	A	A	A	A	A	A	A	A	A	A	A	A	A	A	A	A	A	A	A	A	A	A	A	A	A	A	A	A	A	G	A	A	A	A
604	chr1	133332	upstream;downstream	succinyl-CoA_synthetase_subunit_beta;malate_dehydrogenase	A	A	A	A	A	A	A	A	A	A	A	A	A	A	A	A	A	A	A	A	A	A	A	A	A	A	G	A	A	A	A	A	A	A	A	A	A	A	A	A	A	A	A	A	A
605	chr1	133461	exonic	succinyl-CoA_synthetase_subunit_beta	C	C	C	C	C	C	C	C	C	C	C	C	C	C	C	C	C	C	C	C	C	C	C	C	C	C	C	C	C	C	C	C	C	C	C	C	C	C	C	C	C	C	C	C	C
606	chr1	134604	exonic	succinyl-CoA_synthetase_subunit_beta	G	G	G	G	G	G	G	G	G	G	G	G	G	G	G	G	G	G	G	G	G	G	G	G	G	T	G	G	G	G	G	G	G	G	G	G	G	G	G	G	G	G	T	T	T
607	chr1	134952	exonic	succinyl-CoA_synthetase_subunit_alpha	A	A	G	A	A	A	A	A	A	A	A	A	A	A	A	A	A	A	A	A	A	A	A	A	A	A	A	A	A	A	A	A	A	A	A	A	A	A	A	A	G	A	A	A	A
608	chr1	134990	exonic	succinyl-CoA_synthetase_subunit_alpha	G	G	G	G	G	G	G	G	G	G	G	G	G	G	G	G	G	G	G	G	G	G	G	G	G	G	G	G	A	G	G	G	G	G	A	G	G	G	G	G	G	G	G	G	G
609	chr1	135368	exonic	succinyl-CoA_synthetase_subunit_alpha	T	T	T	T	T	T	T	T	T	T	T	T	T	T	T	T	T	T	T	T	T	T	T	T	T	T	T	T	T	T	T	T	T	T	T	T	T	T	T	T	C	T	T	T	T
610	chr1	135581	upstream;downstream	2-oxoglutarate_dehydrogenase_E1;succinyl-CoA_synthetase_subunit_alpha,succinyl-CoA_synthetase_subunit_beta	A	A	A	A	G	G	A	A	A	A	A	A	A	A	A	A	A	A	A	G	A	A	A	A	A	A	A	A	A	G	A	A	A	A	A	A	A	A	A	A	A	A	A	A	A
611	chr1	135774	upstream;downstream	2-oxoglutarate_dehydrogenase_E1;succinyl-CoA_synthetase_subunit_alpha	A	A	A	A	A	A	A	A	A	A	A	A	A	A	A	A	A	A	A	A	A	A	A	A	A	A	A	A	A	A	A	A	A	A	A	A	A	A	A	A	A	A	A	A	A
612	chr1	136739	exonic	2-oxoglutarate_dehydrogenase_E1	C	C	C	C	C	C	C	C	C	C	C	C	C	C	C	C	C	C	C	C	C	T	C	C	C	C	C	C	T	C	C	C	C	C	T	C	C	C	C	C	C	C	C	C	C
613	chr1	137711	exonic	2-oxoglutarate_dehydrogenase_E1	C	C	C	C	C	C	C	C	C	C	C	C	C	C	C	C	C	C	C	C	C	C	C	C	C	T	C	C	C	C	C	C	C	C	C	C	C	C	C	C	C	C	C	C	C
614	chr1	137800	exonic	2-oxoglutarate_dehydrogenase_E1	C	C	G	C	C	C	C	C	C	C	C	C	C	C	C	C	C	C	C	C	C	C	C	C	C	C	C	C	C	C	C	C	C	C	C	C	C	C	C	C	G	C	C	C	C
615	chr1	137825	exonic	2-oxoglutarate_dehydrogenase_E1	G	G	G	G	G	G	G	G	G	G	G	G	G	G	G	G	G	G	G	G	G	G	G	G	G	G	G	G	G	G	G	G	G	G	G	G	G	G	G	G	A	G	G	G	G
616	chr1	137894	exonic	2-oxoglutarate_dehydrogenase_E1	C	C	T	C	C	C	C	C	C	C	C	C	C	C	C	C	C	C	C	C	C	C	C	C	C	C	C	C	C	C	C	C	C	C	C	C	C	C	C	C	C	C	C	C	C
617	chr1	138403	exonic	2-oxoglutarate_dehydrogenase_E1	A	A	G	A	A	A	A	A	A	A	A	A	A	A	A	A	A	A	A	A	A	A	A	A	A	A	A	A	A	A	A	A	A	A	A	A	A	A	A	A	A	A	A	A	A
618	chr1	138417	exonic	2-oxoglutarate_dehydrogenase_E1	G	G	G	G	G	G	G	G	G	G	G	G	G	G	G	G	G	G	G	G	G	G	G	G	G	G	G	G	G	G	G	G	G	G	G	G	G	G	G	G	G	G	G	G	G
619	chr1	138728	exonic	2-oxoglutarate_dehydrogenase_E1	T	T	T	C	T	T	T	T	T	T	T	T	T	T	T	T	T	T	T	T	T	T	T	T	T	T	T	T	T	T	T	T	T	T	T	T	T	T	T	T	T	T	T	T	T
620	chr1	139085	exonic	dihydrolipoamide_succinyltransferase	A	A	C	A	A	A	A	A	A	A	A	A	A	A	A	A	A	A	A	A	A	A	A	A	A	A	A	A	A	A	A	A	A	A	A	A	A	A	A	A	C	A	A	A	A
621	chr1	139185	exonic	dihydrolipoamide_succinyltransferase	A	A	A	A	A	A	G	A	A	A	A	A	A	A	A	A	A	A	A	A	A	A	A	A	A	A	A	G	A	A	A	A	G	A	A	A	A	A	A	A	A	A	A	A	A
622	chr1	139509	exonic	dihydrolipoamide_succinyltransferase	C	C	C	C	C	C	C	C	C	C	C	C	C	C	C	C	C	C	T	C	C	C	C	C	C	C	C	C	C	C	C	C	C	C	C	C	C	C	C	C	C	C	C	C	C
623	chr1	139951	exonic	dihydrolipoamide_succinyltransferase	G	G	G	G	G	G	G	G	G	G	G	G	G	G	G	G	G	G	G	G	G	A	G	G	G	G	G	G	G	G	G	G	G	G	G	G	G	G	G	G	G	G	G	G	G
624	chr1	140394	exonic	hypothetical_protein	A	A	G	A	A	A	A	A	A	A	A	A	A	A	A	A	A	A	A	A	A	G	A	A	A	A	A	A	G	A	A	A	A	A	G	A	A	A	A	A	G	A	A	A	A
625	chr1	140451	exonic	hypothetical_protein	C	C	C	C	C	C	C	C	C	C	C	C	C	C	C	C	C	C	C	C	C	T	C	C	C	C	C	C	T	C	C	C	C	C	T	C	C	C	C	C	C	C	C	C	C
626	chr1	140488	exonic	hypothetical_protein	G	G	A	G	G	G	G	G	G	G	G	G	G	G	G	G	G	G	G	G	G	G	G	G	G	G	G	G	G	G	G	G	G	G	G	G	G	G	G	G	G	G	G	G	G
627	chr1	140649	exonic	threonine_efflux_protein	G	G	G	G	G	G	G	G	G	G	G	G	G	G	G	G	G	G	G	G	G	G	G	G	G	G	G	G	G	G	G	G	G	G	G	G	G	G	G	G	G	G	G	G	C
628	chr1	140814	exonic	threonine_efflux_protein	A	T	T	T	T	T	T	T	T	T	A	T	T	T	T	T	T	T	T	T	T	T	T	T	T	T	T	T	T	T	T	T	T	T	T	T	T	T	T	T	T	T	T	T	T
629	chr1	141415	exonic	hypothetical_protein	C	C	C	C	C	C	C	C	C	C	C	C	C	C	C	C	C	C	C	C	C	G	C	C	C	C	C	C	G	C	C	C	C	C	G	C	C	C	C	C	C	C	C	C	C
630	chr1	141486	exonic	hypothetical_protein	C	C	C	C	C	C	C	C	C	C	C	C	C	C	C	C	C	C	C	C	C	C	C	C	C	C	C	C	C	C	C	C	C	C	C	C	C	C	C	C	T	C	C	C	C
631	chr1	141786	exonic	hypothetical_protein	G	G	G	G	G	G	G	G	G	G	G	G	G	G	G	G	G	G	G	G	G	G	G	G	G	G	G	G	G	G	G	G	G	G	G	G	G	G	G	G	A	G	G	G	G
632	chr1	141888	upstream;downstream	dihydrolipoamide_dehydrogenase;hypothetical_protein,threonine_efflux_protein	C	C	A	C	C	C	C	C	C	C	C	C	C	C	C	C	C	C	C	C	C	C	C	C	C	C	C	C	C	C	C	C	C	C	C	C	C	C	C	C	C	C	C	C	C
633	chr1	142023	exonic	dihydrolipoamide_dehydrogenase	C	C	C	C	C	C	C	C	C	C	C	C	C	C	C	C	C	C	C	C	C	C	C	C	C	C	C	C	C	C	C	C	C	C	C	C	C	C	C	C	A	C	C	C	C
634	chr1	142085	exonic	dihydrolipoamide_dehydrogenase	G	G	G	G	G	G	G	G	G	G	G	G	G	G	G	G	G	G	G	G	G	G	G	A	G	G	G	G	G	G	G	G	G	G	G	G	G	G	G	G	G	G	G	G	G
635	chr1	142189	exonic	dihydrolipoamide_dehydrogenase	C	C	C	C	C	C	C	C	C	C	C	C	C	C	C	C	C	C	C	C	C	T	C	C	C	C	C	C	T	C	C	C	C	C	T	C	C	C	C	C	C	C	C	C	C
636	chr1	142257	exonic	dihydrolipoamide_dehydrogenase	G	G	G	G	G	G	G	G	G	G	G	G	G	G	G	G	G	G	G	G	G	G	G	G	G	G	G	G	G	G	G	G	G	G	G	G	G	G	G	G	A	G	G	G	G
637	chr1	142706	exonic	dihydrolipoamide_dehydrogenase	C	C	C	C	C	C	C	C	C	C	C	C	C	C	C	C	C	C	C	C	C	C	C	C	C	C	T	C	C	C	C	C	C	C	C	C	C	C	C	C	C	C	C	C	C
638	chr1	142731	exonic	dihydrolipoamide_dehydrogenase	A	A	G	A	A	A	A	A	A	A	A	A	A	A	A	A	A	A	A	A	A	A	A	A	A	A	A	A	A	A	A	A	A	A	A	A	A	A	A	A	G	A	A	A	A
639	chr1	143104	exonic	dihydrolipoamide_dehydrogenase	A	G	G	G	G	G	A	G	G	G	A	G	G	G	G	G	G	G	A	G	G	G	A	A	A	G	G	A	G	G	G	G	A	G	G	G	G	G	G	G	G	G	G	G	G
640	chr1	143168	exonic	dihydrolipoamide_dehydrogenase	G	A	A	A	A	A	A	A	A	A	G	A	A	A	A	A	A	A	A	A	A	A	A	A	A	A	A	A	A	A	A	A	A	A	A	A	A	A	A	A	A	A	A	A	A
641	chr1	143924	exonic	hypothetical_protein	C	C	C	C	C	C	C	C	C	C	C	C	C	C	C	C	C	C	C	C	C	C	C	C	C	C	C	C	C	C	C	C	C	C	C	C	C	C	C	C	C	C	C	C	T
642	chr1	144174	exonic	hypothetical_protein	C	C	C	C	C	C	C	C	C	C	C	C	C	C	C	C	C	C	C	C	C	C	C	C	C	C	C	C	C	C	C	C	C	C	C	C	C	C	C	C	C	C	C	C	C
643	chr1	144347	exonic	hypothetical_protein	C	C	C	C	C	C	C	C	C	C	C	C	C	C	C	C	C	C	C	C	C	C	C	C	C	C	C	C	C	C	C	C	C	C	C	C	C	C	C	C	T	C	C	C	C
644	chr1	144464	upstream;downstream	hypothetical_protein;site-specific_tyrosine_recombinase_XerC	G	G	A	G	G	G	G	G	G	G	G	G	G	G	G	G	G	G	G	G	G	G	G	G	G	G	G	G	G	G	G	G	G	G	G	G	G	G	G	G	G	G	G	G	G
645	chr1	144737	exonic	site-specific_tyrosine_recombinase_XerC	G	G	G	G	G	G	G	G	G	G	G	G	G	G	G	G	G	G	G	G	G	G	G	G	G	G	G	G	G	G	G	G	G	G	G	G	G	G	G	G	A	G	G	G	G
646	chr1	144918	exonic	site-specific_tyrosine_recombinase_XerC	A	G	G	G	G	G	A	G	G	G	A	G	G	G	G	G	G	G	A	G	G	G	A	A	A	G	G	A	G	G	G	G	A	G	G	G	G	G	G	G	G	G	G	G	G
647	chr1	145547	exonic	site-specific_tyrosine_recombinase_XerC	T	T	G	T	T	T	T	T	T	T	T	T	T	T	T	T	T	T	T	T	T	T	T	T	T	T	T	T	T	T	T	T	T	T	T	T	T	T	T	T	G	T	T	T	T
648	chr1	147211	upstream;downstream	hypothetical_protein;16S_rRNA-processing_protein_RimM,ArsR_family_transcriptional_regulator,tRNA_(guanine-N(1)-)-methyltransferase	A	A	G	A	A	A	A	A	A	A	A	A	A	A	A	A	A	A	A	A	A	A	A	A	A	A	A	A	A	A	A	A	A	A	A	A	A	A	A	A	A	A	A	A	A
649	chr1	147242	upstream;downstream	hypothetical_protein;16S_rRNA-processing_protein_RimM,ArsR_family_transcriptional_regulator,tRNA_(guanine-N(1)-)-methyltransferase	G	G	G	G	G	G	G	G	G	G	G	G	G	G	G	G	G	G	G	G	G	A	G	G	G	G	G	G	A	G	G	G	G	G	A	G	G	G	G	G	G	G	G	G	G
650	chr1	147276	exonic	ArsR_family_transcriptional_regulator	G	G	G	G	G	G	G	G	G	G	G	G	G	G	G	G	G	G	G	G	G	G	G	G	G	G	G	G	G	G	G	G	G	G	G	G	G	G	G	G	A	G	G	G	G
651	chr1	147375	exonic	ArsR_family_transcriptional_regulator	G	G	G	G	G	G	G	G	G	G	G	G	G	G	G	G	G	G	A	G	G	G	G	G	G	G	G	G	G	G	G	G	G	G	G	G	G	G	G	G	G	G	G	G	G
652	chr1	147405	exonic	ArsR_family_transcriptional_regulator	A	A	A	A	A	A	A	A	A	A	A	A	A	A	A	A	A	A	A	A	A	A	A	A	A	A	A	A	A	A	A	A	A	A	A	A	A	A	A	A	A	A	A	A	A
653	chr1	147500	exonic	ArsR_family_transcriptional_regulator	A	A	G	A	A	A	A	A	A	A	A	A	A	A	A	A	A	A	A	A	A	A	A	A	A	A	A	A	A	A	A	A	A	A	A	A	A	A	A	A	A	A	A	A	A
654	chr1	148185	exonic	hypothetical_protein	G	G	G	G	G	G	G	T	G	G	G	G	G	G	G	G	G	G	G	G	G	G	G	G	G	G	G	G	G	G	G	G	G	G	G	G	G	G	G	G	G	G	G	G	G
655	chr1	148209	exonic	hypothetical_protein	T	T	T	T	T	T	T	T	T	T	T	T	T	T	T	T	T	T	T	T	T	T	T	T	T	T	T	T	T	T	T	T	T	T	T	T	T	T	T	T	C	T	T	T	T
656	chr1	148400	exonic	hypothetical_protein	A	A	A	A	A	A	A	A	A	A	A	A	A	A	A	A	A	A	A	A	A	A	A	A	A	A	A	A	G	A	A	A	A	A	G	A	A	A	A	A	A	A	A	A	A
657	chr1	148899	exonic	hypothetical_protein	C	C	C	C	C	C	C	C	C	C	C	C	C	C	C	C	C	C	C	C	C	C	C	C	C	C	C	C	C	C	C	C	C	C	C	C	C	C	C	C	C	C	C	C	T
658	chr1	149044	exonic	hypothetical_protein	T	T	C	T	T	T	T	T	T	T	T	T	T	T	T	T	T	T	T	T	T	T	T	T	T	T	T	T	T	T	T	T	T	T	T	T	T	T	T	T	C	T	T	T	T
659	chr1	149331	downstream	allantoin_permease,hypothetical_protein	T	T	G	T	T	T	T	T	T	T	T	T	T	T	T	T	T	T	T	T	T	T	T	T	T	T	T	T	T	T	T	T	T	T	T	T	T	T	T	T	G	T	T	T	T
660	chr1	149346	downstream	allantoin_permease,hypothetical_protein	T	T	T	T	T	T	T	T	T	T	T	T	T	T	T	T	T	T	T	T	T	T	T	T	T	T	T	T	T	T	T	T	T	T	T	T	T	T	T	T	C	T	T	T	T
661	chr1	149607	exonic	allantoin_permease	G	G	G	G	G	G	G	G	G	G	G	G	G	G	G	G	G	G	G	G	G	G	G	G	G	G	G	G	G	G	G	G	G	G	G	G	G	G	G	G	A	G	G	G	G
662	chr1	149981	exonic	allantoin_permease	G	G	G	G	G	G	G	A	G	G	G	G	G	G	G	G	G	G	G	G	G	G	G	G	G	G	G	G	G	G	G	G	G	G	G	G	G	G	G	G	G	G	G	G	G
663	chr1	150215	exonic	allantoin_permease	C	C	C	C	C	C	C	C	C	C	C	C	C	C	C	C	C	C	C	C	C	T	C	C	C	C	C	C	T	C	C	C	C	C	T	C	C	C	C	C	C	C	C	C	C
664	chr1	150336	exonic	allantoin_permease	C	A	C	A	A	A	C	A	A	A	C	A	A	A	A	A	A	A	C	A	A	C	C	C	C	C	A	C	C	A	A	A	C	A	C	A	A	A	A	A	C	A	C	C	C
665	chr1	150845	upstream	50S_ribosomal_protein_L19,allantoin_permease	A	A	A	A	A	A	A	A	A	A	A	A	A	A	A	A	A	A	A	A	A	A	A	A	A	A	A	A	A	A	A	A	A	A	A	A	A	A	A	A	A	A	G	A	A
666	chr1	151081	upstream	50S_ribosomal_protein_L19,allantoin_permease,isopropylmalate_isomerase_large_subunit	A	A	A	A	C	C	A	A	A	A	A	A	A	A	A	A	A	A	A	C	A	A	A	A	A	A	A	A	A	C	A	A	A	A	A	A	A	A	A	A	A	A	A	A	A
667	chr1	151368	exonic	50S_ribosomal_protein_L19	C	C	C	C	C	C	C	C	C	C	C	C	C	C	C	C	C	C	C	C	C	C	C	C	C	C	C	C	C	C	C	C	C	C	C	C	C	C	C	C	T	C	C	C	C
668	chr1	151569	exonic	50S_ribosomal_protein_L19	A	A	A	A	A	A	A	A	A	A	A	A	A	A	A	A	A	A	A	A	A	A	A	A	A	A	A	A	A	A	A	A	A	A	A	A	A	A	A	A	A	A	A	A	A
669	chr1	151666	upstream;downstream	allantoin_permease,isopropylmalate_isomerase_large_subunit;50S_ribosomal_protein_L19	T	T	T	T	T	T	T	T	T	T	T	T	T	T	T	T	T	T	T	T	T	T	T	T	T	T	T	T	T	T	T	T	T	T	T	T	T	T	T	T	C	T	T	T	T
670	chr1	151730	upstream;downstream	isopropylmalate_isomerase_large_subunit;50S_ribosomal_protein_L19	G	G	G	G	G	G	G	G	G	G	G	G	G	G	G	G	G	G	G	G	G	G	G	G	G	G	G	G	G	G	G	G	G	G	G	G	G	G	G	G	T	G	G	G	G
671	chr1	151770	upstream;downstream	isopropylmalate_isomerase_large_subunit;50S_ribosomal_protein_L19	T	T	C	T	T	T	T	T	T	T	T	T	T	T	T	T	T	T	T	T	T	T	T	T	T	T	T	T	T	T	T	T	T	T	T	T	T	T	T	T	C	T	T	T	T
672	chr1	152000	exonic	isopropylmalate_isomerase_large_subunit	A	A	G	A	A	A	A	A	A	A	A	A	A	A	A	A	A	A	A	A	A	A	A	A	A	A	A	A	A	A	A	A	A	A	A	A	A	A	A	A	G	A	A	A	A
673	chr1	152334	exonic	isopropylmalate_isomerase_large_subunit	C	C	C	C	C	C	C	C	C	C	C	C	C	C	C	C	C	C	C	C	C	C	C	C	C	C	C	C	C	C	C	C	C	C	C	C	C	C	C	C	C	C	C	C	C
674	chr1	152388	exonic	isopropylmalate_isomerase_large_subunit	G	G	G	G	G	G	G	G	G	G	G	G	G	G	G	G	G	G	G	G	G	G	G	G	G	G	G	G	G	G	G	G	G	G	G	G	G	G	G	G	A	G	G	G	G
675	chr1	153718	exonic	acetyltransferase	G	G	G	G	G	G	G	G	G	G	G	G	G	G	G	G	G	G	G	G	G	G	G	G	G	G	G	G	G	G	A	A	G	G	G	G	G	G	G	G	G	G	G	G	G
676	chr1	153789	exonic	acetyltransferase	T	T	T	T	T	T	T	T	T	T	T	T	T	T	T	T	T	T	T	T	T	T	T	T	T	T	T	T	T	T	T	G	T	T	T	T	T	T	T	T	T	T	T	T	T
677	chr1	153813	exonic	acetyltransferase	G	G	G	G	G	G	G	G	G	G	G	G	G	G	G	G	G	G	G	G	G	G	G	G	G	G	G	G	G	G	G	G	G	G	G	G	G	G	G	G	A	G	G	G	G
678	chr1	154771	exonic	succinate_dehydrogenase_hydrophobic_membrane_anchor_protein	T	C	T	C	C	C	C	C	C	C	T	C	C	C	C	C	C	C	C	C	C	C	C	C	C	C	C	C	C	C	C	C	C	C	C	C	C	C	C	C	C	C	C	C	C
679	chr1	155205	exonic	succinate_dehydrogenase_flavoprotein_subunit	C	C	C	C	C	C	C	C	C	C	C	C	C	C	C	C	C	C	C	C	C	C	C	C	C	C	C	C	C	C	C	C	C	C	C	C	C	C	C	C	T	C	C	C	C
680	chr1	156070	exonic	succinate_dehydrogenase_flavoprotein_subunit	C	C	C	C	C	C	C	C	C	C	C	C	C	C	C	C	C	C	C	C	C	T	C	C	C	C	C	C	T	C	C	C	C	C	T	C	C	C	C	C	C	C	C	C	C
681	chr1	156271	exonic	succinate_dehydrogenase_flavoprotein_subunit	C	C	C	C	C	C	C	C	C	C	C	C	C	C	C	C	C	C	C	C	C	C	C	C	C	C	C	C	C	C	C	C	C	C	C	C	C	C	C	C	C	C	C	C	G
682	chr1	156448	exonic	succinate_dehydrogenase_flavoprotein_subunit	A	A	A	A	A	A	A	A	A	A	A	A	A	A	A	A	A	A	A	A	A	A	A	A	A	A	A	A	A	A	A	A	A	A	A	A	A	A	A	A	A	A	A	A	A
683	chr1	156579	exonic	succinate_dehydrogenase_flavoprotein_subunit	C	C	C	C	C	C	C	C	C	C	C	C	C	C	C	C	C	C	C	C	C	C	C	C	C	C	C	C	C	C	T	T	C	C	C	C	C	C	C	C	C	C	C	C	C
684	chr1	156637	exonic	succinate_dehydrogenase_flavoprotein_subunit	T	T	T	T	T	T	T	T	T	T	T	T	T	T	T	T	T	T	T	T	T	C	T	T	T	T	T	T	C	T	T	T	T	T	C	T	T	T	T	T	T	T	T	T	T
685	chr1	156903	exonic	succinate_dehydrogenase_flavoprotein_subunit	C	C	C	C	C	C	C	C	C	C	C	C	C	C	C	C	C	C	C	C	C	C	C	C	C	C	C	C	C	C	C	C	C	C	C	C	C	C	C	C	T	C	C	C	C
686	chr1	156951	exonic	succinate_dehydrogenase_flavoprotein_subunit	C	C	G	C	C	C	C	C	C	C	C	C	C	C	C	C	C	C	C	C	C	C	C	C	C	C	C	C	C	C	C	C	C	C	C	C	C	C	C	C	C	C	C	C	C
687	chr1	157456	exonic	succinate_dehydrogenase_iron-sulfur_subunit	A	A	A	A	A	A	A	A	A	A	A	A	A	A	A	A	A	A	A	A	A	A	A	A	A	A	A	A	A	A	A	A	A	A	A	A	A	A	A	A	T	A	A	A	A
688	chr1	157769	exonic	hypothetical_protein,succinate_dehydrogenase_iron-sulfur_subunit	G	G	G	G	G	G	G	G	G	G	G	G	G	G	G	G	G	G	G	G	G	G	G	G	G	G	A	G	G	G	G	G	G	G	G	G	G	G	G	A	A	G	G	G	G
689	chr1	157782	exonic	hypothetical_protein	T	T	T	T	T	T	T	T	T	T	T	T	T	T	T	T	T	T	T	T	T	C	T	C	C	C	C	T	C	T	T	T	T	T	C	T	T	T	T	C	C	T	C	C	C
690	chr1	157869	exonic	hypothetical_protein	A	A	A	A	A	A	A	A	A	A	A	A	A	A	A	G	A	A	A	A	A	A	A	A	A	A	A	A	A	A	A	A	A	A	A	A	A	A	A	A	A	A	A	A	A
691	chr1	157891	exonic	hypothetical_protein	A	A	A	A	A	A	A	A	A	A	A	A	A	A	A	A	A	A	A	A	A	G	A	A	A	G	A	A	G	A	G	G	A	A	G	A	A	A	A	A	A	A	G	G	G
692	chr1	158176	exonic	lactoylglutathione_lyase	T	T	T	T	T	T	T	T	T	T	T	T	T	T	T	T	T	T	T	T	T	T	T	T	T	T	T	T	G	T	T	T	T	T	G	T	T	T	T	T	T	T	T	T	T
693	chr1	158373	exonic	lactoylglutathione_lyase	A	A	G	A	A	A	A	A	A	A	A	A	A	A	A	A	A	A	A	A	A	A	A	A	A	A	A	A	A	A	A	A	A	A	A	A	A	A	A	A	A	A	A	A	A
694	chr1	158591	upstream;downstream	hypothetical_protein;2-octaprenyl-6-methoxyphenyl_hydroxylase,lactoylglutathione_lyase,succinate_dehydrogenase_iron-sulfur_subunit	G	G	G	G	G	G	G	G	G	G	G	G	G	G	G	G	G	G	G	G	G	G	G	G	G	G	G	G	G	G	G	G	G	G	G	G	G	G	G	G	C	G	G	G	G
695	chr1	158604	upstream;downstream	hypothetical_protein;2-octaprenyl-6-methoxyphenyl_hydroxylase,lactoylglutathione_lyase,succinate_dehydrogenase_iron-sulfur_subunit	G	G	G	G	G	G	G	G	G	G	G	G	G	G	G	G	G	G	G	G	G	G	G	G	G	G	G	G	G	G	G	G	G	G	G	G	G	G	G	G	A	G	G	G	G
696	chr1	158862	exonic	2-octaprenyl-6-methoxyphenyl_hydroxylase	G	G	A	G	G	G	G	G	G	G	G	G	G	G	G	G	G	G	G	G	G	G	G	G	G	G	G	G	G	G	G	G	G	G	G	G	G	G	G	G	G	G	G	G	G
697	chr1	159023	exonic	2-octaprenyl-6-methoxyphenyl_hydroxylase	C	C	T	C	C	C	C	C	C	C	C	C	C	C	C	C	C	C	C	C	C	C	C	C	C	C	C	C	C	C	C	C	C	C	C	C	C	C	C	C	C	C	C	C	C
698	chr1	159043	exonic	2-octaprenyl-6-methoxyphenyl_hydroxylase	T	T	T	T	T	T	T	T	T	T	T	T	T	T	T	T	T	T	T	T	T	C	T	T	T	T	T	T	C	T	T	T	T	T	C	T	T	T	T	T	T	T	T	T	T
699	chr1	159298	exonic	2-octaprenyl-6-methoxyphenyl_hydroxylase	C	C	T	C	C	C	C	C	C	C	C	C	C	C	C	C	C	C	C	C	C	C	C	C	C	C	C	C	C	C	C	C	C	C	C	C	C	C	C	C	C	C	C	C	C
700	chr1	159533	exonic	2-octaprenyl-6-methoxyphenyl_hydroxylase	C	C	C	C	C	C	C	C	C	C	C	C	C	C	C	C	C	C	C	C	C	C	C	C	C	A	C	C	C	C	C	C	C	C	C	C	C	C	C	C	C	C	C	C	C
701	chr1	160355	exonic	acyl-CoA_thioesterase	C	C	T	C	C	C	C	C	C	C	C	C	C	C	C	C	C	C	C	C	C	C	C	C	C	C	C	C	C	C	C	C	C	C	C	C	C	C	C	C	C	C	C	C	C
702	chr1	160557	exonic	acyl-CoA_thioesterase	T	T	G	T	T	T	T	T	T	T	T	T	T	T	T	T	T	T	T	T	T	T	T	T	T	T	T	T	T	T	T	T	T	T	T	T	T	T	T	T	T	T	T	T	T
703	chr1	160622	exonic	acyl-CoA_thioesterase	G	G	T	G	G	G	G	G	G	G	G	G	G	G	G	G	G	G	G	G	G	G	G	G	G	G	G	G	G	G	G	G	G	G	G	G	G	G	G	G	G	G	G	G	G
704	chr1	160766	exonic	acyl-CoA_thioesterase	C	C	C	C	C	C	C	C	C	C	C	C	C	C	C	C	C	C	C	C	C	C	C	C	C	C	C	C	C	C	C	C	C	C	C	C	C	C	C	C	C	C	T	T	T
705	chr1	160944	exonic	acyl-CoA_thioesterase	C	C	C	C	C	C	C	C	C	C	C	C	C	C	C	C	C	C	T	C	C	C	C	C	C	C	C	C	C	C	C	C	C	C	C	C	C	C	C	C	C	C	C	C	C
706	chr1	160987	upstream;downstream	ammonium_transporter;acyl-CoA_thioesterase	G	G	G	G	G	G	G	G	G	G	G	G	G	G	G	G	G	G	G	G	G	G	G	G	G	G	G	G	G	G	G	G	G	G	G	G	G	G	G	G	G	G	G	G	A
707	chr1	161020	upstream;downstream	ammonium_transporter;acyl-CoA_thioesterase	T	T	T	T	T	T	T	T	T	T	T	T	T	T	T	T	T	T	T	T	T	T	T	T	T	C	T	T	T	T	T	T	T	T	T	T	T	T	T	T	T	T	C	C	C
708	chr1	161420	exonic	ammonium_transporter	C	C	T	C	C	C	C	C	C	C	C	C	C	C	C	C	C	C	C	C	C	C	C	C	C	C	C	C	C	C	C	C	C	C	C	C	C	C	C	C	C	C	C	C	C
709	chr1	161576	exonic	ammonium_transporter	C	C	C	C	C	C	C	C	C	C	C	C	C	C	C	C	C	C	C	C	C	T	C	C	C	C	C	C	T	C	C	C	C	C	T	C	C	C	C	C	C	C	C	C	C
710	chr1	162264	exonic	ammonium_transporter	G	G	T	G	G	G	G	G	G	G	G	G	G	G	G	G	G	G	G	G	G	G	G	G	G	G	G	G	G	G	G	G	G	G	G	G	G	G	G	G	G	G	G	G	G
711	chr1	163111	exonic	DNA_translocase_FtsK	C	C	C	C	C	C	C	C	C	C	C	C	C	C	C	C	C	C	C	C	C	C	C	C	C	C	C	C	C	C	C	C	C	C	C	C	C	C	C	C	A	C	C	C	C
712	chr1	163749	exonic	DNA_translocase_FtsK	C	A	A	A	A	A	C	A	A	A	C	A	A	A	A	A	A	A	C	A	A	A	C	C	C	A	A	C	A	A	A	A	C	A	A	A	A	A	A	A	A	A	A	A	A
713	chr1	163963	exonic	DNA_translocase_FtsK	T	T	T	T	T	T	T	T	T	T	T	T	T	T	T	T	T	T	T	T	T	T	T	T	T	T	T	T	T	T	T	T	T	T	T	T	T	T	T	T	C	T	T	T	T
714	chr1	164190	exonic	DNA_translocase_FtsK	G	G	T	G	G	G	G	G	G	G	G	G	G	G	G	G	G	G	G	G	G	G	G	G	G	G	G	G	G	G	G	G	G	G	G	G	G	G	G	G	G	G	G	G	G
715	chr1	164365	exonic	DNA_translocase_FtsK	T	T	T	T	T	T	T	T	T	T	T	T	T	T	T	T	T	T	T	T	T	T	T	T	T	T	T	T	T	T	T	T	T	T	T	T	T	T	T	T	A	T	T	T	T
716	chr1	165228	exonic	GntR_family_transcriptional_regulator	G	G	T	G	G	G	G	G	G	G	G	G	G	G	G	G	G	G	G	G	G	G	G	G	G	G	G	G	G	G	G	G	G	G	G	G	G	G	G	G	G	G	G	G	G
717	chr1	165387	exonic	GntR_family_transcriptional_regulator	T	T	C	T	T	T	T	T	T	T	T	T	T	T	T	T	T	T	T	T	T	T	T	T	T	T	T	T	T	T	T	T	T	T	T	T	T	T	T	T	C	T	T	T	T
718	chr1	165483	exonic	GntR_family_transcriptional_regulator	G	G	G	G	G	G	G	G	G	G	G	G	G	G	G	G	G	G	G	G	G	G	G	G	G	A	G	G	G	G	G	G	G	G	G	G	G	G	G	G	G	G	A	A	A
719	chr1	165750	exonic	GntR_family_transcriptional_regulator	C	C	C	C	C	C	C	C	C	C	C	C	C	C	C	C	C	C	C	C	C	C	C	C	C	C	C	T	C	C	C	C	C	C	C	C	C	C	C	C	C	C	C	C	C
720	chr1	166033	exonic	GntR_family_transcriptional_regulator	G	G	G	G	G	G	G	G	G	G	G	G	G	G	G	G	G	G	G	G	G	G	G	G	G	G	G	G	G	G	G	G	G	G	G	G	G	G	G	G	G	G	G	G	G
721	chr1	166094	exonic	GntR_family_transcriptional_regulator	T	T	T	T	T	T	T	T	T	T	T	T	T	T	T	T	T	T	T	T	T	T	T	T	T	T	T	T	T	T	T	T	C	T	T	T	T	T	T	T	T	T	T	T	T
722	chr1	166165	exonic	GntR_family_transcriptional_regulator	G	G	T	G	G	G	G	G	G	G	G	G	G	G	G	G	G	G	G	G	G	G	G	G	G	G	G	G	G	G	G	G	G	G	G	G	G	G	G	G	G	G	G	G	G
723	chr1	166394	exonic	GntR_family_transcriptional_regulator	C	C	T	C	C	C	C	C	C	C	C	C	C	C	C	C	C	C	C	C	C	C	C	C	C	C	C	C	C	C	C	C	C	C	C	C	C	C	C	C	C	C	C	C	C
724	chr1	166426	exonic	GntR_family_transcriptional_regulator	G	G	G	G	G	G	G	G	G	G	G	G	G	G	G	G	G	G	G	G	G	G	G	G	G	G	G	G	G	G	G	G	G	G	G	G	G	G	G	G	A	G	G	G	G
725	chr1	166463	exonic	GntR_family_transcriptional_regulator	A	A	A	A	A	A	A	A	A	A	A	A	A	A	A	A	A	A	A	A	A	G	A	A	A	A	A	A	A	A	A	A	A	A	A	A	A	A	A	A	A	A	A	A	A
726	chr1	166919	exonic	transporter%2C_DME_family	A	A	A	A	A	A	G	A	A	A	A	A	A	A	A	A	A	A	A	A	A	A	A	A	A	A	A	G	A	A	A	A	G	A	A	A	A	A	A	A	A	A	A	A	A
727	chr1	167111	exonic	transporter%2C_DME_family	G	G	G	G	G	G	G	G	G	G	G	G	G	G	G	G	G	G	G	G	G	G	G	G	G	G	G	G	G	G	G	G	G	G	G	G	G	G	G	G	A	G	G	G	G
728	chr1	167268	exonic	transporter%2C_DME_family	T	T	T	T	T	T	T	T	T	T	T	T	T	T	T	T	T	T	T	T	T	C	T	T	T	T	T	T	C	T	T	T	T	T	C	T	T	T	T	T	T	T	T	T	T
729	chr1	167303	exonic	transporter%2C_DME_family	T	T	T	T	T	T	T	T	T	T	T	T	T	T	T	T	T	T	T	T	T	T	T	T	T	T	T	T	T	T	T	T	T	T	T	T	T	T	T	T	T	T	T	T	T
730	chr1	167651	exonic	transporter%2C_DME_family	T	T	T	T	T	T	T	T	T	T	T	T	T	T	T	T	T	T	T	T	T	T	T	T	T	T	T	T	T	T	T	T	T	T	T	G	T	T	T	T	T	T	T	T	T
731	chr1	167759	exonic	50S_ribosomal_protein_L11_methyltransferase	A	A	G	A	A	A	A	A	A	A	A	A	A	A	A	A	A	A	A	A	A	A	A	A	A	A	A	A	A	A	A	A	A	A	A	A	A	A	A	A	G	A	A	A	A
732	chr1	167795	exonic	50S_ribosomal_protein_L11_methyltransferase	G	G	A	G	G	G	G	G	G	G	G	G	G	G	G	G	G	G	G	G	G	G	G	G	G	G	G	G	G	G	G	G	G	G	G	G	G	G	G	G	G	G	G	G	G
733	chr1	167843	exonic	50S_ribosomal_protein_L11_methyltransferase	C	C	T	C	C	C	C	C	C	C	C	C	C	C	C	C	C	C	C	C	C	C	C	C	C	C	C	C	C	C	C	C	C	C	C	C	C	C	C	C	C	C	C	C	C
734	chr1	167978	exonic	50S_ribosomal_protein_L11_methyltransferase	C	C	C	C	C	C	C	C	C	C	C	C	C	C	C	C	C	C	C	C	C	C	C	C	C	C	C	C	T	C	C	C	C	C	T	C	C	C	C	C	C	C	C	C	C
735	chr1	169640	exonic	NAD(P)H-dependent_glycerol-3-phosphate_dehydrogenase	T	T	T	T	T	T	T	T	T	T	T	T	T	T	T	T	T	T	T	T	T	T	T	T	T	G	T	T	T	T	T	T	T	T	T	T	T	T	T	T	T	T	G	G	G
736	chr1	169709	exonic	NAD(P)H-dependent_glycerol-3-phosphate_dehydrogenase	G	G	G	G	G	G	G	G	G	G	G	G	G	G	G	G	G	G	G	G	G	G	G	G	G	G	G	G	G	G	A	G	G	G	G	G	G	G	G	G	G	G	G	G	G
737	chr1	169796	exonic	NAD(P)H-dependent_glycerol-3-phosphate_dehydrogenase	C	C	C	C	C	C	C	C	C	C	C	C	C	C	C	C	C	C	C	C	C	T	C	C	C	C	C	C	T	C	C	C	C	C	T	C	C	C	C	C	C	C	C	C	C
738	chr1	170568	exonic	DNA-binding/iron_metalloprotein/AP_endonuclease	C	C	T	C	C	C	C	C	C	C	C	C	C	C	C	C	C	C	C	C	C	C	C	C	C	C	C	C	C	C	C	C	C	C	C	C	C	C	C	C	C	C	C	C	C
739	chr1	170627	exonic	DNA-binding/iron_metalloprotein/AP_endonuclease	C	C	T	C	C	C	C	C	C	C	C	C	C	C	C	C	C	C	C	C	C	C	C	C	C	C	C	C	C	C	C	C	C	C	C	C	C	C	C	C	C	C	C	C	C
740	chr1	170940	exonic	DNA-binding/iron_metalloprotein/AP_endonuclease	C	C	C	C	C	C	C	C	C	C	C	C	C	C	C	C	C	C	C	C	C	T	C	C	C	C	C	C	T	C	C	C	C	C	T	C	C	C	C	C	C	C	C	C	C
741	chr1	171581	exonic	porphobilinogen_deaminase	C	C	C	C	C	C	C	C	C	C	C	C	C	C	C	C	C	C	C	C	C	C	C	C	C	C	C	C	C	C	C	C	C	C	C	C	C	C	C	C	T	C	C	C	C
742	chr1	171874	exonic	porphobilinogen_deaminase	G	G	G	G	G	G	G	G	G	G	G	G	G	G	G	G	G	G	G	G	G	G	G	G	G	G	G	G	G	G	G	G	G	G	G	G	G	G	G	G	C	G	G	G	G
743	chr1	172098	exonic	porphobilinogen_deaminase	C	C	G	C	C	C	C	C	C	C	C	C	C	C	C	C	C	C	C	C	C	C	C	C	C	C	C	C	C	C	C	C	C	C	C	C	C	C	C	C	G	C	C	C	C
744	chr1	172301	exonic	uroporphyrinogen-III_synthase	A	A	A	A	A	A	A	A	A	A	A	A	A	A	A	A	A	A	A	A	A	T	A	A	A	A	A	A	T	A	A	A	A	A	T	A	A	A	A	A	A	A	A	A	A
745	chr1	172559	exonic	uroporphyrinogen-III_synthase	T	C	C	C	C	C	C	C	C	C	T	C	C	C	C	C	C	C	T	C	C	C	C	C	C	C	C	C	C	C	C	C	C	C	C	C	C	C	C	C	C	C	C	C	C
746	chr1	173135	upstream;downstream	hypothetical_protein;porphobilinogen_deaminase,uroporphyrinogen-III_synthase	A	A	G	A	A	A	A	A	A	A	A	A	A	A	A	A	A	A	A	A	A	A	A	A	A	A	A	A	A	A	A	A	A	A	A	A	A	A	A	A	A	A	A	A	A
747	chr1	173154	upstream;downstream	hypothetical_protein;porphobilinogen_deaminase,uroporphyrinogen-III_synthase	C	C	T	C	C	C	C	C	C	C	C	C	C	C	C	C	C	C	C	C	C	C	C	C	C	C	C	C	C	C	C	C	C	C	C	C	C	C	C	C	C	C	C	C	C
748	chr1	173496	upstream;downstream	hypothetical_protein;uroporphyrinogen-III_synthase	G	G	A	G	G	G	G	G	G	G	G	G	G	G	G	G	G	G	G	G	G	G	G	G	G	G	G	G	G	G	G	G	G	G	G	G	G	G	G	G	G	G	G	G	G
749	chr1	173880	upstream;downstream	hypothetical_protein;uroporphyrinogen-III_synthase	G	G	G	G	G	G	G	G	G	G	G	G	G	G	G	G	G	G	G	G	G	G	G	G	G	G	G	G	G	G	G	G	G	G	G	G	G	G	G	G	A	G	G	G	G
750	chr1	173895	upstream;downstream	hypothetical_protein;uroporphyrinogen-III_synthase	T	T	T	T	T	T	T	T	T	T	T	T	T	T	T	T	T	T	T	T	T	C	T	T	T	T	T	T	C	T	T	T	T	T	C	T	T	T	T	T	T	T	T	T	T
751	chr1	174033	exonic	hypothetical_protein	A	C	C	C	C	C	C	C	C	C	A	C	C	C	C	C	C	C	A	C	C	C	A	A	A	C	C	C	C	C	C	C	C	C	C	C	C	C	C	C	C	C	C	C	C
752	chr1	174110	exonic	hypothetical_protein	A	A	A	A	A	A	G	A	A	A	A	A	A	A	A	A	A	A	A	A	A	A	A	A	A	A	A	G	A	A	A	A	G	A	A	A	A	A	A	A	A	A	A	A	A
753	chr1	174243	exonic	hypothetical_protein	C	C	A	C	C	C	C	C	C	C	C	C	C	C	C	C	C	C	C	C	C	C	C	C	C	C	C	C	C	C	C	C	C	C	C	C	C	C	C	C	C	C	C	C	C
754	chr1	174294	exonic	hypothetical_protein	T	T	T	T	T	T	T	T	T	T	T	T	T	T	T	T	T	T	T	T	T	T	T	T	T	T	T	T	G	T	T	T	T	T	G	T	T	T	T	T	T	T	T	T	T
755	chr1	175180	exonic	hypothetical_protein	G	G	G	G	G	G	G	G	G	G	G	G	G	G	G	G	G	G	G	G	G	G	G	G	G	G	G	G	G	G	G	G	G	G	G	G	G	G	G	G	A	G	G	G	G
756	chr1	175344	exonic	hypothetical_protein	C	A	A	A	A	A	C	A	A	A	C	A	A	A	A	A	A	A	C	A	A	A	C	C	C	A	A	C	A	A	A	A	C	A	A	A	A	A	A	A	A	A	A	A	A
757	chr1	175686	exonic	hypothetical_protein	C	C	C	C	C	C	C	C	C	C	C	C	C	C	C	C	C	C	C	C	C	C	C	C	C	C	C	C	C	C	C	C	C	C	C	C	C	C	C	C	T	C	C	C	C
758	chr1	176758	exonic	hypothetical_protein	G	G	G	G	G	G	G	G	G	G	G	G	G	G	G	G	G	G	G	G	G	G	G	G	G	G	G	G	G	G	G	G	G	G	G	G	G	G	G	G	A	G	G	G	G
759	chr1	177135	exonic	macrolide-efflux_protein	C	C	C	C	C	C	C	C	C	C	C	C	C	C	C	C	C	C	C	C	C	C	C	C	C	C	C	C	C	C	C	C	C	C	C	C	C	C	C	C	C	C	C	C	C
760	chr1	177143	exonic	macrolide-efflux_protein	T	T	T	T	T	T	T	T	T	T	T	T	T	T	T	T	T	T	T	T	T	T	T	T	T	T	T	T	T	T	T	T	T	T	T	T	T	T	T	T	C	T	T	T	T
761	chr1	177263	exonic	macrolide-efflux_protein	T	G	T	G	G	G	T	G	G	G	T	G	G	G	G	G	G	G	T	G	G	T	T	T	T	T	G	T	T	G	G	G	T	G	T	G	G	G	G	G	T	G	T	T	T
762	chr1	177455	exonic	macrolide-efflux_protein	C	C	T	C	C	C	C	C	C	C	C	C	C	C	C	C	C	C	C	C	C	C	C	C	C	C	C	C	C	C	C	C	C	C	C	C	C	C	C	C	C	C	C	C	C
763	chr1	177647	exonic	macrolide-efflux_protein	C	C	C	C	C	C	C	C	C	C	C	C	C	C	C	C	C	C	C	C	C	A	C	C	C	C	C	C	A	C	C	C	C	C	A	C	C	C	C	C	C	C	C	C	C
764	chr1	177846	exonic	macrolide-efflux_protein	C	C	A	C	C	C	C	C	C	C	C	C	C	C	C	C	C	C	C	C	C	C	C	C	C	C	C	C	C	C	C	C	C	C	C	C	C	C	C	C	C	C	C	C	C
765	chr1	178096	exonic	macrolide-efflux_protein	C	C	C	C	C	C	C	C	C	C	C	C	C	C	C	C	C	C	C	C	C	C	C	C	C	C	C	C	C	C	C	C	C	C	C	C	C	C	C	C	T	C	C	C	C
766	chr1	178249	upstream;downstream	macrolide-efflux_protein;biotin_synthesis_protein_BioC	T	T	G	T	T	T	T	T	T	T	T	T	T	T	T	T	T	T	T	T	T	T	T	T	T	T	T	T	T	T	T	T	T	T	T	T	T	T	T	T	T	T	T	T	T
767	chr1	178516	exonic	biotin_synthesis_protein_BioC	T	T	C	T	T	T	T	T	T	T	T	T	T	T	T	T	T	T	T	T	T	T	T	T	T	T	T	T	T	T	T	T	T	T	T	T	T	T	T	T	T	T	T	T	T
768	chr1	178529	exonic	biotin_synthesis_protein_BioC	C	C	T	C	C	C	C	C	C	C	C	C	C	C	C	C	C	C	C	C	C	C	C	C	C	C	C	C	C	C	C	C	C	C	C	C	C	C	C	C	C	C	C	C	C
769	chr1	179078	exonic	biotin_synthesis_protein_BioC	T	C	C	C	C	C	C	C	C	C	T	C	C	C	C	C	C	C	C	C	C	C	C	C	C	C	C	C	C	C	C	C	C	C	C	C	C	C	C	C	C	C	C	C	C
770	chr1	179237	upstream	biotin_synthesis_protein_BioC,competence_protein_F	T	T	C	T	T	T	T	T	T	T	T	T	T	T	T	T	T	T	T	T	T	T	T	T	T	T	T	T	T	T	T	T	T	T	T	T	T	T	T	T	C	T	T	T	T
771	chr1	179270	upstream	biotin_synthesis_protein_BioC,competence_protein_F,glutaredoxin	T	T	C	T	T	T	T	T	T	T	T	T	T	T	T	T	T	T	T	T	T	T	T	T	T	T	T	T	T	T	T	T	T	T	T	T	T	T	T	T	T	T	T	T	T
772	chr1	179596	exonic	competence_protein_F	G	G	G	G	G	G	G	G	G	G	G	G	G	G	G	G	G	G	G	G	G	G	G	G	G	G	G	G	G	G	G	G	G	G	G	G	G	G	G	G	G	G	G	G	A
773	chr1	179669	exonic	competence_protein_F	T	T	T	T	T	T	T	T	T	T	T	T	T	T	T	T	T	T	T	T	T	T	T	T	T	T	T	T	T	T	T	T	T	T	T	T	T	T	T	T	C	T	T	T	T
774	chr1	179748	exonic	competence_protein_F	G	G	G	G	G	G	G	G	G	G	G	G	G	G	G	G	G	G	G	G	G	G	G	G	A	G	G	G	G	G	G	G	G	G	G	G	G	G	G	G	G	G	G	G	G
775	chr1	179776	exonic	competence_protein_F	A	A	A	A	A	A	A	A	A	A	A	A	A	A	A	A	A	A	A	A	A	A	A	A	A	A	A	A	A	A	A	A	A	A	A	A	A	A	A	A	C	A	A	A	A
776	chr1	179811	exonic	competence_protein_F	A	A	A	A	A	A	A	A	A	A	A	A	A	A	A	A	A	A	A	A	A	C	A	A	A	A	A	A	C	A	A	A	A	A	C	A	A	A	A	A	A	A	A	A	A
777	chr1	179874	exonic	competence_protein_F	A	A	A	A	A	A	A	A	A	A	A	A	A	A	A	A	A	A	A	A	A	A	A	A	A	A	A	A	A	A	A	A	A	A	A	A	A	A	A	A	C	A	A	A	A
778	chr1	179882	exonic	competence_protein_F	A	A	G	A	A	A	A	A	A	A	A	A	A	A	A	A	A	A	A	A	A	A	A	A	A	A	A	A	A	A	A	A	A	A	A	A	A	A	A	A	G	A	A	A	A
779	chr1	179928	exonic	competence_protein_F	C	C	C	C	C	C	C	C	C	C	C	C	C	C	C	C	C	C	C	C	C	C	C	C	C	C	C	C	C	C	C	C	C	C	C	C	C	C	C	C	C	C	C	C	C
780	chr1	180149	exonic	competence_protein_F	T	T	C	T	T	T	T	T	T	T	T	T	T	T	T	T	T	T	T	T	T	T	T	T	T	T	T	T	T	T	T	T	T	T	T	T	T	T	T	T	C	T	T	T	T
781	chr1	181291	exonic	beta-ureidopropionase	C	C	C	C	C	C	C	C	C	C	C	C	C	C	C	C	C	C	C	C	C	C	C	C	C	C	C	C	C	C	C	C	C	C	C	C	C	C	C	C	C	C	C	C	T
782	chr1	181363	exonic	beta-ureidopropionase	C	C	A	C	C	C	C	C	C	C	C	C	C	C	C	C	C	C	C	C	C	C	C	C	C	C	C	C	C	C	C	C	C	C	C	C	C	C	C	C	C	C	C	C	C
783	chr1	181523	exonic	hypothetical_protein	C	C	T	C	C	C	C	C	C	C	C	C	C	C	C	C	C	C	C	C	C	C	C	C	C	C	C	C	C	C	C	C	C	C	C	C	C	C	C	C	C	C	C	C	C
784	chr1	181544	exonic	hypothetical_protein	T	T	C	T	T	T	T	T	T	T	T	T	T	T	T	T	T	T	T	T	T	T	T	T	T	T	T	T	T	T	T	T	T	T	T	T	T	T	T	T	C	T	T	T	T
785	chr1	181591	exonic	hypothetical_protein	C	C	T	C	C	C	C	C	C	C	C	C	C	C	C	C	C	C	C	C	C	C	C	C	C	C	C	C	C	C	C	C	C	C	C	C	C	C	C	C	C	C	C	C	C
786	chr1	182386	exonic	transporter%2C_DME_family	G	G	G	G	G	G	G	G	G	G	G	G	G	G	G	G	G	G	G	G	G	G	G	G	G	G	G	G	G	G	G	G	G	G	G	G	G	G	G	G	A	G	G	G	G
787	chr1	182515	exonic	transporter%2C_DME_family	T	T	T	T	T	T	T	T	T	T	T	T	T	T	T	T	T	T	T	T	T	G	T	T	T	T	T	T	G	T	T	T	T	T	G	T	T	T	T	T	T	T	T	T	T
788	chr1	182554	exonic	transporter%2C_DME_family	T	T	A	T	T	T	T	T	T	T	T	T	T	T	T	T	T	T	T	T	T	T	T	T	T	T	T	T	T	T	T	T	T	T	T	T	T	T	T	T	T	T	T	T	T
789	chr1	183381	exonic	3-demethylubiquinone-9_3-methyltransferase	C	C	C	C	C	C	C	C	C	C	C	C	C	C	C	C	C	C	C	C	C	C	C	C	C	C	C	C	C	C	C	C	C	C	C	C	C	C	C	C	T	C	C	C	C
790	chr1	183507	upstream;downstream	3-demethylubiquinone-9_3-methyltransferase,aspartate_kinase;transporter%2C_DME_family	C	C	C	C	C	C	C	C	C	C	C	C	C	C	C	C	C	C	C	C	C	C	C	C	C	C	C	C	C	C	C	C	C	C	C	C	C	C	C	C	C	C	C	C	C
791	chr1	183528	upstream;downstream	3-demethylubiquinone-9_3-methyltransferase,aspartate_kinase;transporter%2C_DME_family	G	G	A	G	G	G	G	G	G	G	G	G	G	G	G	G	G	G	G	G	G	G	G	G	G	G	G	G	G	G	G	G	G	G	G	G	G	G	G	G	G	G	G	G	G
792	chr1	183834	exonic	aspartate_kinase	T	T	T	T	T	T	T	T	T	T	T	T	T	T	T	T	T	T	T	T	T	T	T	T	T	T	T	T	T	T	T	T	T	T	T	T	T	T	T	T	T	T	G	G	G
793	chr1	183852	exonic	aspartate_kinase	G	G	G	G	G	G	G	G	G	G	G	G	G	G	G	G	G	G	G	G	G	G	G	G	G	T	G	G	G	G	G	G	G	G	G	G	G	G	G	G	G	G	T	T	T
794	chr1	184366	exonic	aspartate_kinase	C	C	C	C	C	C	C	C	C	C	C	C	C	C	C	C	C	C	C	C	C	C	C	C	C	C	C	C	C	C	C	C	C	C	C	C	C	C	C	C	T	C	C	C	C
795	chr1	184437	exonic	aspartate_kinase	C	C	C	C	C	C	C	C	C	C	C	C	C	C	C	C	C	C	C	C	C	C	C	C	C	C	C	C	C	C	C	C	C	C	C	C	C	C	C	C	T	C	C	C	C
796	chr1	184473	exonic	aspartate_kinase	G	G	G	G	G	G	G	G	G	G	G	G	G	G	G	G	G	G	G	G	G	G	G	G	A	G	G	G	G	G	G	G	G	G	G	G	G	G	G	G	G	G	G	G	G
797	chr1	184918	exonic	aspartate_kinase	C	C	C	C	C	C	C	C	C	C	C	C	C	C	C	C	C	C	C	C	C	C	C	C	C	C	C	C	C	C	C	C	C	C	C	C	C	C	C	C	T	C	C	C	C
798	chr1	185007	upstream;downstream	phosphoenolpyruvate-protein_phosphotransferase_PTSP;aspartate_kinase	G	G	A	G	G	G	G	G	G	G	G	G	G	G	G	G	G	G	G	G	G	G	G	G	G	G	G	G	G	G	G	G	G	G	G	G	G	G	G	G	G	G	G	G	G
799	chr1	185184	upstream;downstream	phosphoenolpyruvate-protein_phosphotransferase_PTSP;aspartate_kinase	G	G	G	G	G	G	G	G	G	G	G	G	G	G	G	G	G	G	G	G	G	G	G	G	G	G	G	G	G	G	A	G	G	G	G	G	G	G	G	G	G	G	G	G	G
800	chr1	185279	upstream;downstream	phosphoenolpyruvate-protein_phosphotransferase_PTSP;aspartate_kinase	A	G	G	G	G	G	A	G	G	G	A	G	G	G	G	G	G	G	A	G	G	G	A	A	A	G	G	A	G	G	G	G	A	G	G	G	G	G	G	G	G	G	G	G	G
801	chr1	185556	exonic	phosphoenolpyruvate-protein_phosphotransferase_PTSP	G	G	T	G	G	G	G	G	G	G	G	G	G	G	G	G	G	G	G	G	G	G	G	G	G	G	G	G	G	G	G	G	G	G	G	G	G	G	G	G	G	G	G	G	G
802	chr1	185688	exonic	phosphoenolpyruvate-protein_phosphotransferase_PTSP	T	T	T	T	T	T	T	T	T	T	T	T	T	T	T	T	T	T	T	T	T	T	T	T	T	T	T	T	T	T	T	T	T	T	T	T	T	T	T	T	C	T	T	T	T
803	chr1	185760	exonic	phosphoenolpyruvate-protein_phosphotransferase_PTSP	T	T	T	T	T	T	T	T	T	T	T	T	T	T	T	T	T	T	T	T	T	T	T	T	T	T	T	T	T	T	T	T	T	T	T	T	T	T	T	T	T	T	T	T	T
804	chr1	186177	exonic	phosphoenolpyruvate-protein_phosphotransferase_PTSP	G	G	A	G	G	G	G	G	G	G	G	G	G	G	G	G	G	G	G	G	G	G	G	G	G	G	G	G	G	G	G	G	G	G	G	G	G	G	G	G	G	G	G	G	G
805	chr1	186716	exonic	phosphoenolpyruvate-protein_phosphotransferase_PTSP	T	T	C	T	T	T	T	T	T	T	T	T	T	T	T	T	T	T	T	T	T	T	T	T	T	T	T	T	T	T	T	T	T	T	T	T	T	T	T	T	C	T	T	T	T
806	chr1	186756	exonic	phosphoenolpyruvate-protein_phosphotransferase_PTSP	G	G	G	G	G	G	G	G	A	A	G	G	G	G	G	G	G	G	G	G	G	G	G	G	G	G	G	G	G	G	G	G	G	A	G	G	G	G	G	G	G	G	G	G	G
807	chr1	186778	exonic	phosphoenolpyruvate-protein_phosphotransferase_PTSP	G	G	G	G	G	G	G	G	G	G	G	G	G	G	G	G	G	G	G	G	G	G	G	G	G	G	G	G	G	G	G	G	G	G	G	G	G	G	G	G	G	G	A	A	G
808	chr1	186825	exonic	phosphoenolpyruvate-protein_phosphotransferase_PTSP	T	T	C	T	T	T	T	T	T	T	T	T	T	T	T	T	T	T	T	T	T	T	T	T	T	T	T	T	T	T	T	T	T	T	T	T	T	T	T	T	C	T	T	T	T
809	chr1	186886	exonic	phosphoenolpyruvate-protein_phosphotransferase_PTSP	T	T	T	T	T	T	T	T	T	T	T	T	T	T	T	T	T	T	T	T	T	T	T	T	T	T	T	T	T	T	T	T	T	T	T	T	T	T	T	T	G	T	T	T	T
810	chr1	186990	exonic	phosphoenolpyruvate-protein_phosphotransferase_PTSP	G	G	G	G	G	G	G	G	G	G	G	G	G	G	G	G	G	G	G	G	G	G	G	G	G	G	G	G	G	G	G	G	G	G	G	G	G	G	G	G	A	G	G	G	G
811	chr1	187770	upstream;downstream	peptide_chain_release_factor_1;phosphoenolpyruvate-protein_phosphotransferase_PTSP	T	T	T	T	T	T	T	T	T	T	T	T	T	T	T	T	T	T	T	T	T	C	T	T	T	T	T	T	C	T	T	T	T	T	C	T	T	T	T	T	T	T	T	T	T
812	chr1	187871	exonic	peptide_chain_release_factor_1	A	A	A	A	A	A	A	A	A	A	A	A	A	A	A	A	A	A	A	A	A	T	A	A	A	A	A	A	T	A	A	A	A	A	T	A	A	A	A	A	A	A	A	A	A
813	chr1	188086	exonic	peptide_chain_release_factor_1	A	G	G	G	G	G	A	G	G	G	A	G	G	G	G	G	G	G	A	G	G	G	A	A	A	A	G	A	G	G	G	G	A	G	G	G	G	G	G	G	G	G	A	A	A
814	chr1	188464	exonic	peptide_chain_release_factor_1	T	C	C	C	C	C	T	C	C	C	T	C	C	C	C	C	C	C	T	C	C	C	T	T	T	T	C	T	C	C	C	C	T	C	C	C	C	C	C	C	C	C	T	T	T
815	chr1	188785	exonic	peptide_chain_release_factor_1	A	A	T	A	A	A	A	A	A	A	A	A	A	A	A	A	A	A	A	A	A	A	A	A	A	A	A	A	A	A	A	A	A	A	A	A	A	A	A	A	T	A	A	A	A
816	chr1	188819	exonic	peptide_chain_release_factor_1	C	C	C	C	C	C	C	C	C	C	C	C	C	C	C	C	C	C	C	C	C	C	C	C	C	T	C	C	C	C	C	C	C	C	C	C	C	C	C	C	C	C	C	C	C
817	chr1	188929	exonic	methyltransferase	G	G	G	G	G	G	G	G	G	G	G	G	G	G	G	G	G	G	G	G	G	G	G	G	G	G	G	G	G	G	G	G	G	G	G	G	G	G	G	G	G	G	G	G	G
818	chr1	189058	exonic	methyltransferase	G	G	G	G	G	G	G	G	G	G	G	G	G	G	G	G	G	G	G	G	G	G	G	G	G	G	G	G	G	G	G	G	G	G	G	G	G	G	G	G	G	G	G	G	G
819	chr1	189175	exonic	methyltransferase	G	G	G	G	G	G	G	G	G	G	G	G	G	G	G	G	G	G	G	G	G	G	G	G	G	G	G	G	G	G	G	G	G	G	G	G	G	G	G	G	A	G	G	G	G
820	chr1	189312	exonic	methyltransferase	C	C	C	C	C	C	C	C	C	C	C	C	C	C	C	C	C	C	C	C	C	A	C	C	C	C	C	C	C	C	C	C	C	C	C	C	C	C	C	C	C	C	C	C	C
821	chr1	189338	exonic	methyltransferase	A	C	C	C	C	C	C	C	C	C	A	C	C	C	C	C	C	C	C	C	C	C	C	C	C	C	C	C	C	C	C	C	C	C	C	C	C	C	C	C	C	C	C	C	C
822	chr1	189594	exonic	methyltransferase	G	G	G	G	G	G	G	G	G	G	G	G	G	G	G	G	G	G	G	G	G	G	G	G	G	G	G	G	G	G	G	G	G	G	G	G	G	G	G	G	T	G	G	G	G
823	chr1	189638	exonic	methyltransferase	A	A	A	A	A	A	A	A	A	A	A	A	A	A	A	A	A	A	A	A	A	G	A	A	A	A	A	A	G	A	A	A	A	A	G	A	A	A	A	A	A	A	A	A	A
824	chr1	189985	exonic	hypothetical_protein	C	C	C	C	C	C	C	C	C	C	C	C	C	C	C	C	C	C	C	C	C	C	C	C	C	C	C	C	C	C	C	C	C	C	C	C	C	C	C	C	T	C	C	C	C
825	chr1	190049	exonic	hypothetical_protein	G	G	A	G	G	G	G	G	G	G	G	G	G	G	G	G	G	G	G	G	G	G	G	G	G	G	G	G	G	G	G	G	G	G	G	G	G	G	G	G	A	G	G	G	G
826	chr1	190260	exonic	hypothetical_protein	A	A	G	A	A	A	A	A	A	A	A	A	A	A	A	A	A	A	A	A	A	A	A	A	A	A	A	A	A	A	A	A	A	A	A	A	A	A	A	A	A	A	A	A	A
827	chr1	190459	exonic	hypothetical_protein	G	G	G	G	G	G	G	G	G	G	G	G	G	G	G	G	G	G	G	G	G	G	G	G	G	G	G	G	G	G	G	G	G	G	G	G	G	G	G	G	G	G	G	G	G
828	chr1	190652	exonic	hypothetical_protein	G	G	G	G	G	G	G	G	G	G	G	G	G	G	G	G	G	G	G	G	G	G	G	G	G	G	G	G	G	G	G	G	G	G	G	G	G	G	G	G	G	G	G	G	G
829	chr1	191507	exonic	ATP-dependent_Clp_protease%2C_ATP-binding_subunit_CLPB	C	C	C	C	C	C	C	C	C	C	C	C	C	C	C	C	C	C	C	C	C	C	C	C	C	C	T	C	C	C	C	C	C	C	C	C	C	C	C	C	C	C	C	C	C
830	chr1	191566	exonic	ATP-dependent_Clp_protease%2C_ATP-binding_subunit_CLPB	A	A	A	A	A	A	A	A	A	A	A	A	A	A	A	A	A	A	A	A	A	A	A	A	A	A	A	A	A	A	A	A	A	A	A	A	A	A	A	A	A	A	A	A	G
831	chr1	191580	exonic	ATP-dependent_Clp_protease%2C_ATP-binding_subunit_CLPB	C	C	C	C	C	C	C	T	C	C	C	C	C	C	C	C	C	C	C	C	C	C	C	C	C	C	C	C	C	C	C	C	C	C	C	C	C	C	C	C	C	C	C	C	C
832	chr1	191775	exonic	ATP-dependent_Clp_protease%2C_ATP-binding_subunit_CLPB	C	C	C	C	C	C	C	C	C	C	C	C	C	C	C	C	C	C	C	C	C	C	C	C	C	T	C	C	C	C	C	C	C	C	C	C	C	C	C	C	C	C	T	T	T
833	chr1	192176	exonic	ATP-dependent_Clp_protease%2C_ATP-binding_subunit_CLPB	T	T	C	T	T	T	T	T	T	T	T	T	T	T	T	T	T	T	T	T	T	T	T	T	T	T	T	T	T	T	T	T	T	T	T	T	T	T	T	T	T	T	T	T	T
834	chr1	192272	exonic	ATP-dependent_Clp_protease%2C_ATP-binding_subunit_CLPB	T	T	C	T	T	T	T	T	T	T	T	T	T	T	T	T	T	T	T	T	T	T	T	T	T	T	T	T	T	T	T	T	T	T	T	T	T	T	T	T	C	T	T	T	T
835	chr1	192360	exonic	ATP-dependent_Clp_protease%2C_ATP-binding_subunit_CLPB	G	G	G	G	G	G	G	G	G	G	G	G	G	G	G	G	G	G	G	G	G	G	G	G	G	G	G	G	G	G	G	G	G	G	G	G	G	G	G	G	C	G	G	G	G
836	chr1	192399	exonic	ATP-dependent_Clp_protease%2C_ATP-binding_subunit_CLPB	T	T	T	T	T	T	T	T	T	T	T	T	T	T	T	T	T	T	T	T	T	T	T	T	T	T	T	T	T	T	T	T	T	T	T	T	T	T	T	T	C	T	T	T	T
837	chr1	193081	exonic	ATP-dependent_Clp_protease%2C_ATP-binding_subunit_CLPB	C	C	C	C	C	C	C	C	C	C	C	C	C	C	C	C	C	C	C	C	C	T	C	C	C	C	C	C	T	C	C	C	C	C	T	C	C	C	C	C	C	C	C	C	C
838	chr1	193110	exonic	ATP-dependent_Clp_protease%2C_ATP-binding_subunit_CLPB	C	T	C	T	T	T	C	T	T	T	C	T	T	T	T	T	T	T	C	T	T	C	C	C	C	C	T	C	C	T	T	T	C	T	C	T	T	T	T	T	C	T	C	C	C
839	chr1	193259	exonic	ATP-dependent_Clp_protease%2C_ATP-binding_subunit_CLPB	A	A	G	A	A	A	A	A	A	A	A	A	A	A	A	A	A	A	A	A	A	A	A	A	A	A	A	A	A	A	A	A	A	A	A	A	A	A	A	A	G	A	A	A	A
840	chr1	193554	exonic	ATP-dependent_Clp_protease%2C_ATP-binding_subunit_CLPB	C	C	C	C	C	C	C	C	C	C	C	C	C	C	C	C	C	C	C	C	C	C	C	C	C	C	C	C	C	C	C	T	C	C	C	C	C	C	C	C	C	C	C	C	C
841	chr1	193662	exonic	ATP-dependent_Clp_protease%2C_ATP-binding_subunit_CLPB	C	C	C	C	C	C	C	C	C	C	C	C	C	C	C	C	C	C	C	C	C	C	C	C	C	T	C	C	C	C	C	C	C	C	C	C	C	C	C	C	C	C	C	C	C
842	chr1	194354	upstream;downstream	protein_ERFK/SRFK;ATP-dependent_Clp_protease%2C_ATP-binding_subunit_CLPB	C	C	C	C	C	C	C	C	C	C	C	C	C	C	C	C	C	C	C	C	C	C	C	C	C	C	C	C	C	C	C	C	C	C	C	C	C	C	C	C	T	C	C	C	C
843	chr1	194749	upstream;downstream	protein_ERFK/SRFK;ATP-dependent_Clp_protease%2C_ATP-binding_subunit_CLPB,lysostaphin	G	G	G	G	G	G	G	G	G	G	G	G	G	G	G	G	G	G	G	G	G	G	G	G	G	G	G	G	G	G	G	G	G	G	G	G	G	G	G	G	G	G	G	G	G
844	chr1	194788	upstream;downstream	protein_ERFK/SRFK;lysostaphin	T	T	C	T	T	T	T	T	T	T	T	T	T	T	T	T	T	T	T	T	T	T	T	T	T	T	T	T	T	T	T	T	T	T	T	T	T	T	T	T	C	T	T	T	T
845	chr1	194902	exonic	protein_ERFK/SRFK	T	T	T	T	T	T	T	T	T	T	T	T	T	T	T	T	T	T	T	T	T	T	T	T	T	T	T	T	T	T	T	T	T	T	T	T	T	T	T	T	T	T	T	T	T
846	chr1	194926	exonic	protein_ERFK/SRFK	C	C	C	C	C	C	C	C	C	C	C	C	C	C	C	C	C	C	C	C	C	C	C	C	C	C	C	C	C	C	C	C	C	C	C	C	C	C	C	C	C	C	T	T	T
847	chr1	194971	exonic	protein_ERFK/SRFK	C	C	C	C	C	C	C	C	C	C	C	C	C	C	C	C	C	C	C	C	C	C	C	C	C	C	C	C	C	C	C	C	C	C	C	C	C	C	C	C	C	C	C	C	C
848	chr1	195192	exonic	protein_ERFK/SRFK	A	A	G	A	A	A	A	A	A	A	A	A	A	A	A	A	A	A	A	A	A	A	A	A	A	A	A	A	A	A	A	A	A	A	A	A	A	A	A	A	G	A	A	A	A
849	chr1	195499	exonic	protein_ERFK/SRFK	T	C	C	C	C	C	T	C	C	C	T	C	C	C	C	C	C	C	T	C	C	C	T	T	T	C	C	T	C	C	C	C	T	C	C	C	C	C	C	C	C	C	C	C	C
850	chr1	195576	exonic	protein_ERFK/SRFK	T	T	T	T	T	T	T	T	T	T	T	T	T	T	T	T	T	T	T	T	T	T	T	T	T	T	T	T	T	T	T	T	T	T	T	T	T	T	T	T	C	T	T	T	T
851	chr1	196113	exonic	lysostaphin	G	G	A	G	G	G	G	G	G	G	G	G	G	G	G	G	G	G	G	G	G	G	G	G	G	G	G	G	G	G	G	G	G	G	G	G	G	G	G	G	A	G	G	G	G
852	chr1	196122	exonic	lysostaphin	A	A	C	A	A	A	A	A	A	A	A	A	A	A	A	A	A	A	A	A	A	A	A	A	A	A	A	A	A	A	A	A	A	A	A	A	A	A	A	A	C	A	A	A	A
853	chr1	196200	exonic	lysostaphin	G	G	G	G	G	G	G	G	G	G	G	G	G	G	G	G	G	G	G	G	G	G	G	G	G	G	G	G	G	G	G	G	G	G	G	G	G	G	G	G	G	G	G	G	G
854	chr1	196488	exonic	lysostaphin	C	C	C	C	C	C	C	C	C	C	C	C	C	C	C	C	C	C	C	C	C	C	C	C	C	T	C	C	C	C	C	C	C	C	C	C	C	C	C	C	C	C	T	T	T
855	chr1	196612	exonic	lysostaphin	G	G	G	G	G	G	G	G	G	G	G	G	G	G	G	G	G	G	G	G	G	G	G	G	G	A	G	G	G	G	G	G	G	G	G	G	G	G	G	G	G	G	G	G	G
856	chr1	196757	exonic	lysostaphin	T	T	C	T	T	T	T	T	T	T	T	T	T	T	T	T	T	T	T	T	T	T	T	T	T	T	T	T	T	T	T	T	T	T	T	T	T	T	T	T	T	T	T	T	T
857	chr1	196923	exonic	lysostaphin	A	A	A	A	A	A	A	A	A	A	A	A	A	A	A	A	A	A	A	A	A	A	A	A	A	A	A	A	A	A	A	A	A	A	A	A	A	A	A	A	G	A	A	A	A
858	chr1	197622	exonic	lysostaphin	C	C	C	C	C	C	C	C	C	C	C	C	C	C	C	C	C	C	C	C	C	T	C	C	C	C	C	C	T	C	C	C	C	C	T	C	C	C	C	C	C	C	C	C	C
859	chr1	197651	exonic	lysostaphin	G	G	G	G	G	G	G	G	G	G	G	G	G	G	G	G	G	G	G	G	G	G	G	G	G	G	G	G	G	G	G	G	G	G	G	G	G	G	G	G	G	G	G	G	G
860	chr1	197771	upstream	lysostaphin	C	C	C	C	C	C	C	C	C	C	C	C	C	C	C	C	C	C	C	C	C	C	C	C	C	C	C	C	C	C	C	C	C	C	C	C	C	C	C	C	T	C	C	C	C
861	chr1	204573	upstream	hypothetical_protein	T	T	C	T	T	T	T	T	T	T	T	T	T	T	T	T	T	T	T	T	T	C	T	T	T	T	T	T	C	T	T	T	T	T	C	T	T	T	T	T	C	T	T	T	T
862	chr1	204649	upstream	hypothetical_protein	T	T	T	T	T	T	T	T	T	T	T	T	T	T	T	T	T	T	T	T	T	A	T	T	T	T	T	T	A	T	T	T	T	T	A	T	T	T	T	T	T	T	T	T	T
863	chr1	205104	exonic	hypothetical_protein	G	G	G	G	G	G	G	G	G	G	G	G	G	G	G	G	G	G	G	G	G	G	G	G	G	G	G	G	G	G	G	G	G	G	G	G	G	G	G	G	G	A	G	G	G
864	chr1	205113	exonic	hypothetical_protein	G	G	G	G	G	G	G	G	G	G	G	G	G	G	G	G	G	G	G	G	G	G	G	G	G	G	G	G	G	G	G	G	G	G	G	G	G	G	G	G	G	G	G	G	G
865	chr1	205418	exonic	hypothetical_protein	T	T	T	T	T	T	T	T	T	T	T	T	T	T	T	T	T	T	T	T	T	T	T	T	T	T	T	T	T	T	T	T	T	T	T	T	T	T	T	T	C	T	T	T	T
866	chr1	205574	upstream;downstream	hypothetical_protein;hypothetical_protein	T	T	T	T	T	T	T	T	T	T	T	T	T	T	T	T	T	T	T	T	T	C	T	T	T	T	T	T	C	T	T	T	T	T	C	T	T	T	T	T	T	T	T	T	T
867	chr1	205900	exonic	hypothetical_protein	G	G	T	G	G	G	G	G	G	G	G	G	G	G	G	G	G	G	G	G	G	G	G	G	G	G	G	G	G	G	G	G	G	G	G	G	G	G	G	G	G	G	G	G	G
868	chr1	206307	exonic	hypothetical_protein	A	A	C	A	A	A	A	A	A	A	A	A	A	A	A	A	A	A	A	A	A	A	A	A	A	A	A	A	A	A	A	A	A	A	A	A	A	A	A	A	C	A	A	A	A
869	chr1	206875	exonic	hypothetical_protein	C	C	C	C	C	C	C	C	C	C	C	C	C	C	C	C	C	C	C	C	C	C	C	C	C	C	C	C	A	C	C	C	C	C	A	C	C	C	C	C	C	C	C	C	C
870	chr1	208501	upstream	50S_ribosomal_protein_L21,50S_ribosomal_protein_L27,transposase	A	A	G	A	A	A	A	A	A	A	A	A	A	A	A	A	A	A	A	A	A	A	A	A	A	A	A	A	A	A	A	A	A	A	A	A	A	A	A	A	G	A	A	A	A
871	chr1	209810	exonic	acetyltransferase	G	G	A	G	G	G	G	G	G	G	G	G	G	G	G	G	G	G	G	G	G	G	G	G	G	G	G	G	G	G	G	G	G	G	G	G	G	G	G	G	G	G	G	G	G
872	chr1	209839	exonic	acetyltransferase	A	A	A	A	A	A	A	A	A	A	A	A	A	A	A	A	A	A	A	A	A	A	A	A	A	A	A	A	A	A	A	A	A	A	A	A	A	A	A	A	G	A	A	A	A
873	chr1	209893	exonic	acetyltransferase	A	A	A	A	A	A	G	A	A	A	A	A	A	A	A	A	A	A	A	A	A	A	A	A	A	A	A	G	A	A	A	A	G	A	A	A	A	A	A	A	A	A	A	A	A
874	chr1	209926	exonic	acetyltransferase	G	G	G	G	G	G	G	G	G	G	G	G	G	G	G	G	G	G	G	G	G	G	G	G	G	G	G	G	G	G	G	G	G	G	G	G	G	G	G	G	G	G	G	G	C
875	chr1	211785	exonic	immunoglobulin-binding_protein_EIBE	G	G	G	G	G	G	G	G	G	G	G	G	G	G	G	G	G	G	G	G	G	A	G	G	G	G	G	G	A	G	G	G	G	G	A	G	G	G	G	G	G	G	G	G	G
876	chr1	211986	upstream;downstream	GTPase_ObgE;immunoglobulin-binding_protein_EIBE	C	C	C	C	C	C	C	C	C	C	C	C	C	C	C	C	C	C	C	C	C	C	C	C	C	C	C	C	C	C	C	C	C	C	C	C	C	C	C	C	T	C	C	C	C
877	chr1	212000	upstream;downstream	GTPase_ObgE;immunoglobulin-binding_protein_EIBE	G	G	G	G	G	G	G	G	G	G	G	G	G	G	G	G	G	G	G	G	G	G	G	G	G	G	G	G	G	G	G	G	G	G	G	G	G	G	G	G	A	G	G	G	G
878	chr1	212738	exonic	GTPase_ObgE	G	G	G	G	G	G	G	G	G	G	G	G	G	G	G	G	G	G	G	G	G	G	G	G	G	A	G	G	G	G	G	G	G	G	G	G	G	G	G	G	G	G	G	G	G
879	chr1	213181	exonic	gamma-glutamyl_kinase	G	G	G	G	G	G	G	G	G	G	G	G	G	G	G	G	G	G	G	G	G	G	G	G	G	G	G	G	G	G	G	G	G	G	G	G	G	G	G	G	A	G	G	G	G
880	chr1	213253	exonic	gamma-glutamyl_kinase	C	C	T	C	C	C	C	C	C	C	C	C	C	C	C	C	C	C	C	C	C	C	C	C	C	C	C	C	C	C	C	C	C	C	C	C	C	C	C	C	C	C	C	C	C
881	chr1	213882	exonic	gamma-glutamyl_kinase	C	C	C	C	C	C	C	C	C	C	C	C	C	C	C	C	C	C	C	C	C	T	C	C	C	C	C	C	T	C	C	C	C	C	T	C	C	C	C	C	C	C	C	C	C
882	chr1	213931	exonic	gamma-glutamyl_kinase	G	G	G	G	G	G	G	G	G	G	G	G	G	G	G	G	G	G	G	G	G	G	G	G	G	G	G	G	G	G	G	G	G	G	G	G	G	G	G	G	A	G	G	G	G
883	chr1	214413	exonic	gamma-glutamyl_phosphate_reductase	A	G	G	G	G	G	G	G	G	G	A	G	G	G	G	G	G	G	A	G	G	G	A	A	A	G	G	G	G	G	G	G	G	G	G	G	G	G	G	G	G	G	G	G	G
884	chr1	214510	exonic	gamma-glutamyl_phosphate_reductase	G	G	A	G	G	G	G	G	G	G	G	G	G	G	G	G	G	G	G	G	G	G	G	G	G	G	G	G	G	G	G	G	G	G	G	G	G	G	G	G	G	G	G	G	G
885	chr1	214587	exonic	gamma-glutamyl_phosphate_reductase	G	G	G	G	G	G	G	G	G	G	G	G	G	G	G	G	G	G	G	G	G	G	G	G	G	G	G	G	G	G	G	G	G	G	G	G	G	G	G	G	A	G	G	G	G
886	chr1	214817	exonic	gamma-glutamyl_phosphate_reductase	T	T	C	T	T	T	T	T	T	T	T	T	T	T	T	T	T	T	T	T	T	T	T	T	T	T	T	T	T	T	T	T	T	T	T	T	T	T	T	T	C	T	T	T	T
887	chr1	214858	exonic	gamma-glutamyl_phosphate_reductase	A	A	A	A	A	A	A	A	A	A	A	A	A	A	A	A	A	A	A	A	A	A	A	A	A	A	A	A	A	A	A	A	A	A	A	A	A	A	A	A	G	A	A	A	A
888	chr1	215146	exonic	gamma-glutamyl_phosphate_reductase	C	C	C	C	C	C	C	C	C	C	C	C	C	C	C	C	C	C	C	C	C	C	C	C	C	C	C	C	C	C	C	C	C	C	C	C	C	C	C	C	T	C	C	C	C
889	chr1	215248	exonic	gamma-glutamyl_phosphate_reductase	G	G	G	G	G	G	G	G	G	G	G	G	G	G	G	G	G	G	A	G	G	G	G	G	G	G	G	G	G	G	G	G	G	G	G	G	G	G	G	G	G	G	G	G	G
890	chr1	215261	exonic	gamma-glutamyl_phosphate_reductase	G	G	G	G	G	G	G	G	A	A	G	G	G	G	G	G	G	G	G	G	G	G	G	G	G	G	G	G	G	G	G	G	G	A	G	G	G	G	G	G	G	G	G	G	G
891	chr1	215275	exonic	gamma-glutamyl_phosphate_reductase	C	C	C	C	C	C	C	C	C	C	C	C	C	C	C	C	C	C	C	C	C	C	C	C	C	C	C	C	C	C	C	C	C	C	C	C	C	C	C	C	C	C	C	C	C
892	chr1	215781	exonic	nicotinic_acid_mononucleotide_adenylyltransferase	G	G	G	G	G	G	G	G	G	G	G	G	G	G	G	G	G	G	G	G	G	G	G	G	G	G	G	G	G	G	G	G	G	G	G	G	G	G	G	G	A	G	G	G	G
893	chr1	215836	exonic	nicotinic_acid_mononucleotide_adenylyltransferase	C	C	C	C	C	C	C	C	C	C	C	C	C	C	C	C	C	C	C	C	C	C	C	C	C	C	C	C	C	C	C	C	C	C	C	C	C	C	C	C	T	C	C	C	C
894	chr1	215862	exonic	nicotinic_acid_mononucleotide_adenylyltransferase	C	C	T	C	C	C	C	C	C	C	C	C	C	C	C	C	C	C	C	C	C	C	C	C	C	C	C	C	C	C	C	C	C	C	C	C	C	C	C	C	C	C	C	C	C
895	chr1	216027	exonic	nicotinic_acid_mononucleotide_adenylyltransferase	G	G	G	G	G	G	G	G	G	G	G	G	G	G	G	G	G	G	G	G	G	G	G	G	G	G	G	G	G	G	G	G	G	G	G	G	G	G	G	G	G	G	G	G	G
896	chr1	216406	exonic	iojap_superfamily_protein	G	G	G	G	G	G	G	G	G	G	G	G	G	G	G	G	G	G	G	G	G	C	G	G	G	G	G	G	C	G	G	G	G	G	C	G	G	G	G	G	G	G	G	G	G
897	chr1	216474	exonic	iojap_superfamily_protein	C	C	C	C	C	C	C	C	C	C	C	C	C	C	C	C	C	C	C	C	C	C	C	C	C	C	C	C	C	C	C	C	C	C	C	C	C	C	C	C	T	C	C	C	C
898	chr1	216598	exonic	iojap_superfamily_protein	A	A	G	A	A	A	A	A	A	A	A	A	A	A	A	A	A	A	A	A	A	A	A	A	A	A	A	A	A	A	A	A	A	A	A	A	A	A	A	A	G	A	A	A	A
899	chr1	216716	exonic	iojap_superfamily_protein	G	G	G	G	G	G	G	G	G	G	G	G	G	G	G	G	G	G	G	G	G	G	G	G	G	G	G	G	G	G	G	G	G	G	G	G	G	G	G	G	G	G	G	G	A
900	chr1	217060	exonic	rRNA_large_subunit_methyltransferase	A	A	A	A	A	A	A	A	A	A	A	A	A	A	A	A	A	A	A	A	A	A	A	A	A	A	A	A	A	A	A	A	A	A	A	A	A	G	G	A	A	A	A	A	A
901	chr1	217429	upstream;downstream	hypothetical_protein;iojap_superfamily_protein,rRNA_large_subunit_methyltransferase	G	G	G	G	G	G	G	G	G	G	G	G	G	G	G	G	G	G	G	G	G	G	G	G	G	A	G	G	G	G	G	G	G	G	G	G	G	G	G	G	G	G	G	G	G
902	chr1	217473	exonic	hypothetical_protein	G	G	T	G	G	G	G	G	G	G	G	G	G	G	G	G	G	G	G	G	G	G	G	G	G	G	G	G	G	G	G	G	G	G	G	G	G	G	G	G	G	G	G	G	G
903	chr1	217736	exonic	hypothetical_protein	T	T	T	T	T	T	T	T	T	T	T	T	T	T	T	T	T	T	T	T	T	T	T	T	T	T	T	T	T	T	T	T	T	T	T	T	T	T	T	T	A	T	T	T	T
904	chr1	217882	exonic	hypothetical_protein	C	C	C	C	C	C	C	C	C	C	C	C	C	C	C	C	C	C	C	C	C	C	C	C	C	C	C	C	C	C	C	C	C	C	C	C	C	C	C	C	C	C	C	C	C
905	chr1	217924	exonic	hypothetical_protein	A	A	A	A	A	A	A	A	A	A	A	A	A	A	A	A	A	A	A	A	A	G	A	A	A	A	A	A	A	A	A	A	A	A	A	A	A	A	A	A	A	A	A	A	A
906	chr1	217970	exonic	hypothetical_protein	C	C	C	C	C	C	C	C	C	C	C	C	C	C	C	C	C	C	C	C	C	C	C	C	C	C	C	C	C	C	C	C	C	C	C	C	C	C	C	C	T	C	C	C	C
907	chr1	218083	exonic	hypothetical_protein	G	G	A	G	G	G	G	G	G	G	G	G	G	G	G	G	G	G	G	G	G	G	G	G	G	G	G	G	G	G	G	G	G	G	G	G	G	G	G	G	A	G	G	G	G
908	chr1	218272	exonic	hypothetical_protein	A	A	A	A	A	A	A	A	A	A	A	A	A	A	A	A	A	A	A	A	A	A	A	A	A	A	A	A	A	A	A	A	A	A	A	A	A	A	A	A	G	A	A	A	A
909	chr1	218503	exonic	metalloendopeptidase-like_membrane_protein	G	G	G	G	G	G	G	G	G	G	G	G	G	G	G	G	G	G	G	G	G	G	G	G	G	G	G	G	G	G	G	G	G	G	G	G	G	G	G	G	G	G	A	A	G
910	chr1	218593	exonic	metalloendopeptidase-like_membrane_protein	G	G	G	G	G	G	G	G	G	G	G	G	G	G	G	G	G	G	G	G	G	G	G	G	G	G	G	G	G	G	A	A	G	G	G	G	G	G	G	G	G	G	G	G	G
911	chr1	218687	exonic	metalloendopeptidase-like_membrane_protein	T	C	C	C	C	C	T	C	C	C	T	C	C	C	C	C	C	C	T	C	C	C	T	T	T	C	C	T	C	C	C	C	T	C	C	C	C	C	C	C	C	C	C	C	C
912	chr1	218739	exonic	metalloendopeptidase-like_membrane_protein	C	C	C	C	C	C	C	C	C	C	C	C	C	C	C	C	C	C	C	C	C	C	C	C	C	C	C	C	C	C	C	C	C	C	C	C	C	C	C	C	T	C	C	C	C
913	chr1	218773	exonic	metalloendopeptidase-like_membrane_protein	C	C	C	C	C	C	C	C	C	C	C	C	C	C	C	C	C	C	C	C	C	C	C	C	C	C	C	C	C	C	C	C	C	C	C	C	C	C	C	C	C	C	C	C	C
914	chr1	218900	exonic	metalloendopeptidase-like_membrane_protein	G	G	G	G	G	G	G	G	G	G	G	G	G	G	G	G	G	G	G	G	G	G	G	G	G	G	G	G	G	G	G	T	G	G	G	G	G	G	G	G	G	G	G	G	G
915	chr1	219068	exonic	metalloendopeptidase-like_membrane_protein	C	C	C	C	C	C	C	C	C	C	C	C	C	C	C	C	C	C	C	C	C	C	C	C	C	C	C	C	C	C	A	A	C	C	C	C	C	C	C	C	C	C	C	C	C
916	chr1	219613	exonic	metalloendopeptidase-like_membrane_protein	C	C	C	C	C	C	C	C	C	C	C	C	C	C	C	C	C	C	C	C	C	T	C	C	C	C	C	C	T	C	C	C	C	C	T	C	C	C	C	C	C	C	C	C	C
917	chr1	219764	exonic	metalloendopeptidase-like_membrane_protein	A	A	C	A	A	A	A	A	A	A	A	A	A	A	A	A	A	A	A	A	A	C	A	A	A	A	A	A	C	A	A	A	A	A	C	A	A	A	A	A	C	A	A	A	A
918	chr1	220151	exonic	tail-specific_protease	C	C	C	C	C	C	C	C	C	C	C	C	C	C	C	C	C	C	C	C	C	C	C	C	C	C	C	C	C	C	C	C	C	C	C	C	C	C	C	C	T	C	C	C	C
919	chr1	220651	exonic	tail-specific_protease	T	T	T	T	T	T	T	T	T	T	T	T	T	T	T	T	T	T	T	T	T	T	T	T	T	T	T	T	T	T	T	T	T	T	T	T	T	T	T	T	C	T	T	T	T
920	chr1	220733	exonic	tail-specific_protease	C	T	C	T	T	T	C	T	T	T	C	T	T	T	T	T	T	T	C	T	T	C	C	C	C	C	T	C	C	T	T	T	C	T	C	T	T	T	T	T	C	T	C	C	C
921	chr1	221003	exonic	tail-specific_protease	T	T	T	T	T	T	T	T	T	T	T	T	T	T	T	T	T	T	T	T	T	T	T	T	T	T	T	T	T	T	T	T	T	T	T	T	T	T	T	T	T	T	T	T	T
922	chr1	221097	exonic	tail-specific_protease	G	G	G	G	G	G	G	G	G	G	G	G	G	G	G	G	G	G	G	G	G	G	G	G	G	G	G	G	G	G	G	G	G	G	G	G	G	G	G	G	C	G	G	G	G
923	chr1	221176	upstream;downstream	dinucleoside_polyphosphate_hydrolase,hypothetical_protein;tail-specific_protease	C	C	C	C	C	C	C	C	C	C	C	C	C	C	C	C	C	C	C	C	C	C	C	C	C	C	C	C	C	C	C	C	C	C	C	C	C	C	C	C	C	C	C	C	C
924	chr1	221262	upstream;downstream	dinucleoside_polyphosphate_hydrolase,hypothetical_protein;tail-specific_protease	T	G	T	G	T	T	T	T	T	T	T	G	G	G	G	G	G	G	T	T	G	T	T	T	T	T	T	T	T	T	T	T	T	T	T	G	G	G	G	T	T	T	T	T	T
925	chr1	221349	exonic	dinucleoside_polyphosphate_hydrolase	G	G	G	G	G	G	G	G	G	G	G	G	G	G	G	G	G	G	G	G	G	G	G	G	G	G	G	G	G	G	G	G	G	G	G	G	G	G	G	G	A	G	G	G	G
926	chr1	221924	upstream;downstream	hypothetical_protein;dinucleoside_polyphosphate_hydrolase,tail-specific_protease	C	C	C	C	C	C	C	C	C	C	C	C	C	C	C	C	C	C	C	C	C	C	C	C	C	C	C	C	C	C	C	C	C	C	C	C	C	C	C	C	G	C	C	C	C
927	chr1	222322	exonic	hypothetical_protein	T	A	A	A	A	A	T	A	A	A	T	A	A	A	A	A	A	A	T	A	A	A	T	T	T	T	A	T	A	A	A	A	T	A	A	A	A	A	A	A	A	A	T	T	T
928	chr1	222469	exonic	hypothetical_protein	C	C	C	C	C	C	T	C	C	C	C	C	C	C	C	C	C	C	C	C	C	C	C	C	C	C	C	T	C	C	C	C	T	C	C	C	C	C	C	C	C	C	C	C	C
929	chr1	222650	exonic	hypothetical_protein	G	G	G	G	G	G	G	G	G	G	G	G	G	G	G	G	G	G	G	G	G	G	G	A	A	G	G	G	G	G	G	G	G	G	G	G	G	G	G	G	G	G	G	G	G
930	chr1	223281	exonic	LysR_family_transcriptional_regulator	C	C	C	C	C	C	C	C	C	C	C	C	C	C	C	C	C	C	C	C	C	C	C	C	C	C	C	C	C	C	C	C	C	C	C	C	C	C	C	C	T	C	C	C	C
931	chr1	223428	exonic	LysR_family_transcriptional_regulator	T	T	T	C	T	T	T	T	T	T	T	T	T	T	T	T	T	T	T	T	T	T	T	T	T	T	T	T	T	T	T	T	T	T	T	T	T	T	T	T	T	T	T	T	T
932	chr1	223475	exonic	LysR_family_transcriptional_regulator	C	C	C	C	C	C	C	C	C	C	C	C	C	C	C	C	C	C	C	C	C	A	C	C	C	C	C	C	A	C	C	C	C	C	A	C	C	C	C	C	C	C	C	C	C
933	chr1	223520	exonic	LysR_family_transcriptional_regulator	T	T	T	T	T	T	T	T	T	T	T	T	T	T	T	T	T	T	T	T	T	T	T	T	T	T	T	T	T	T	T	T	T	T	T	T	T	T	T	T	C	T	T	T	T
934	chr1	223636	exonic	LysR_family_transcriptional_regulator	T	T	C	T	T	T	T	T	T	T	T	T	T	T	T	T	T	T	T	T	T	T	T	T	T	T	T	T	T	T	T	T	T	T	T	T	T	T	T	T	C	T	T	T	T
935	chr1	223996	exonic	LysR_family_transcriptional_regulator	A	A	A	A	A	A	A	A	A	A	A	A	A	A	A	A	A	A	A	A	A	G	A	A	A	A	A	A	A	A	A	A	A	A	A	A	A	A	A	A	A	A	A	A	A
936	chr1	224965	exonic	malonate-semialdehyde_dehydrogenase_(acylating)_/_methylmalonate-semialdehyde_dehydrogenase_(acylating)	A	A	A	A	A	A	A	A	A	A	A	A	A	A	A	A	A	A	A	A	A	A	A	A	A	A	A	A	A	A	A	A	A	A	A	A	A	A	A	A	A	A	A	C	A
937	chr1	225082	exonic	malonate-semialdehyde_dehydrogenase_(acylating)_/_methylmalonate-semialdehyde_dehydrogenase_(acylating)	T	T	C	T	T	T	T	T	T	T	T	T	T	T	T	T	T	T	T	T	T	T	T	T	T	T	T	T	T	T	T	T	T	T	T	T	T	T	T	T	C	T	T	T	T
938	chr1	225122	exonic	malonate-semialdehyde_dehydrogenase_(acylating)_/_methylmalonate-semialdehyde_dehydrogenase_(acylating)	C	C	C	C	C	C	C	C	C	C	C	C	C	C	C	C	C	C	C	C	C	C	T	C	C	C	C	C	C	C	C	C	C	C	C	C	C	C	C	C	C	C	C	C	C
939	chr1	225632	exonic	malonate-semialdehyde_dehydrogenase_(acylating)_/_methylmalonate-semialdehyde_dehydrogenase_(acylating)	C	C	C	C	C	C	C	C	C	C	C	C	C	C	C	C	C	C	C	C	C	C	C	C	C	C	C	C	C	C	C	C	C	C	C	C	C	C	C	C	T	C	C	C	C
940	chr1	225800	exonic	malonate-semialdehyde_dehydrogenase_(acylating)_/_methylmalonate-semialdehyde_dehydrogenase_(acylating)	G	G	G	G	G	G	G	G	G	G	G	G	G	G	G	G	G	G	G	G	G	G	G	G	G	A	G	G	G	G	G	G	G	G	G	G	G	G	G	G	G	G	A	A	A
941	chr1	226006	upstream;downstream	hypothetical_protein,pyridoxamine_kinase;malonate-semialdehyde_dehydrogenase_(acylating)_/_methylmalonate-semialdehyde_dehydrogenase_(acylating)	G	A	A	A	A	A	G	A	A	A	G	A	A	A	A	A	A	A	G	A	A	A	G	G	G	G	A	G	A	A	A	A	G	A	A	A	A	A	A	A	A	A	G	G	G
942	chr1	226376	exonic	pyridoxamine_kinase	T	T	C	T	T	T	T	T	T	T	T	T	T	T	T	T	T	T	T	T	T	T	T	T	T	T	T	T	T	T	T	T	T	T	T	T	T	T	T	T	T	T	T	T	T
943	chr1	226676	exonic	pyridoxamine_kinase	C	T	C	T	T	T	C	T	T	T	C	T	T	T	T	T	T	T	C	T	T	C	C	C	C	C	T	C	C	T	T	T	C	T	C	T	T	T	T	T	C	C	C	C	C
944	chr1	227702	exonic	carbonic_anhydrase	G	G	G	G	G	G	G	G	G	G	G	G	G	G	G	G	G	G	G	G	G	G	G	G	G	G	G	G	G	G	G	G	G	G	G	G	G	G	G	G	G	G	G	G	A
945	chr1	227858	exonic	carbonic_anhydrase	G	G	G	G	G	G	G	G	G	G	G	G	G	G	G	G	G	G	G	G	G	G	G	G	G	A	G	G	G	G	G	G	G	G	G	G	G	G	G	G	G	G	A	A	A
946	chr1	227993	exonic	carbonic_anhydrase	T	T	C	T	T	T	T	T	T	T	T	T	T	T	T	T	T	T	T	T	T	T	T	T	T	T	T	T	T	T	T	T	T	T	T	T	T	T	T	T	C	T	T	T	T
947	chr1	229117	exonic	hypothetical_protein	T	T	C	T	T	T	T	T	T	T	T	T	T	T	T	T	T	T	T	T	T	T	T	T	T	T	T	T	T	T	T	T	T	T	T	T	T	T	T	T	C	T	T	T	T
948	chr1	229693	exonic	signal_recognition_particle_subunit_FFH/SRP54	T	T	C	T	T	T	T	T	T	T	T	T	T	T	T	T	T	T	T	T	T	T	T	T	T	T	T	T	T	T	T	T	T	T	T	T	T	T	T	T	C	T	T	T	T
949	chr1	230166	exonic	signal_recognition_particle_subunit_FFH/SRP54	G	G	G	G	G	G	G	G	G	G	G	G	G	G	G	G	G	G	G	G	G	G	G	G	G	G	G	G	G	G	G	G	G	G	G	G	G	G	G	G	G	G	G	G	G
950	chr1	230414	exonic	signal_recognition_particle_subunit_FFH/SRP54	T	T	C	T	T	T	T	T	T	T	T	T	T	T	T	T	T	T	T	T	T	T	T	T	T	T	T	T	T	T	T	T	T	T	T	T	T	T	T	T	C	T	T	T	T
951	chr1	230562	exonic	signal_recognition_particle_subunit_FFH/SRP54	C	C	C	C	C	C	C	C	C	C	C	C	C	C	C	C	C	C	C	C	C	C	C	C	C	C	C	C	C	C	C	C	C	C	C	C	C	C	C	C	T	C	C	C	C
952	chr1	230639	exonic	signal_recognition_particle_subunit_FFH/SRP54	G	G	A	G	G	G	G	G	G	G	G	G	G	G	G	G	G	G	G	G	G	G	G	G	G	G	G	G	G	G	G	G	G	G	G	G	G	G	G	G	G	G	G	G	G
953	chr1	230663	exonic	signal_recognition_particle_subunit_FFH/SRP54	C	C	T	C	C	C	C	C	C	C	C	C	C	C	C	C	C	C	C	C	C	C	C	C	C	C	C	C	C	C	C	C	C	C	C	C	C	C	C	C	C	C	C	C	C
954	chr1	230695	exonic	signal_recognition_particle_subunit_FFH/SRP54	A	A	G	A	A	A	A	A	A	A	A	A	A	A	A	A	A	A	A	A	A	A	A	A	A	A	A	A	A	A	A	A	A	A	A	A	A	A	A	A	G	A	A	A	A
955	chr1	230881	exonic	signal_recognition_particle_subunit_FFH/SRP54	C	C	T	C	C	C	C	C	C	C	C	C	C	C	C	C	C	C	C	C	C	C	C	C	C	C	C	C	C	C	C	C	C	C	C	C	C	C	C	C	C	C	C	C	C
956	chr1	231019	exonic	chorismate_mutase	C	C	C	C	C	C	C	C	C	C	C	C	C	C	C	C	C	C	C	C	C	G	C	C	C	C	C	C	G	C	C	C	C	C	G	C	C	C	C	C	C	C	C	C	C
957	chr1	231179	exonic	chorismate_mutase	C	C	C	C	C	C	C	C	C	C	C	C	C	C	C	C	C	C	C	C	C	C	C	C	C	C	C	C	C	C	C	C	C	C	C	C	C	C	C	C	C	T	C	C	C
958	chr1	231226	exonic	chorismate_mutase	C	C	C	C	C	C	C	C	C	C	C	C	C	C	C	C	C	C	C	C	C	C	C	C	C	C	C	C	C	C	C	C	C	C	C	C	C	C	C	C	C	C	C	C	T
959	chr1	231847	upstream;downstream	LemA_protein,hypothetical_protein;30S_ribosomal_protein_S16,chorismate_mutase,signal_recognition_particle_subunit_FFH/SRP54	C	C	T	C	C	C	C	C	C	C	C	C	C	C	C	C	C	C	C	C	C	C	C	C	C	C	C	C	C	C	C	C	C	C	C	C	C	C	C	C	C	C	C	C	C
960	chr1	232356	exonic	LemA_protein	G	G	G	G	G	G	G	A	G	G	G	G	G	G	G	G	G	G	G	G	G	G	G	G	G	G	G	G	G	G	G	G	G	G	G	G	G	G	G	G	G	G	G	G	G
961	chr1	232532	exonic	LemA_protein	C	C	C	C	C	C	C	C	C	C	C	C	C	C	C	C	C	C	C	C	C	C	C	C	C	C	C	C	C	C	C	C	C	C	C	C	C	C	C	C	T	C	C	C	C
962	chr1	232566	exonic	LemA_protein	G	G	G	G	G	G	G	G	G	G	G	G	G	G	G	G	G	G	G	G	G	G	G	G	G	G	G	G	C	G	G	G	G	G	G	G	G	G	G	G	G	G	G	G	G
963	chr1	233371	exonic	hypothetical_protein	A	A	A	A	A	A	A	A	A	A	A	A	A	A	A	A	A	A	A	A	A	A	A	A	A	A	A	A	A	A	A	A	A	A	A	A	A	A	A	A	G	A	A	A	A
964	chr1	233512	upstream;downstream	NAD-specific_glutamate_dehydrogenase,hypothetical_protein;LemA_protein,hypothetical_protein	G	G	G	G	G	G	G	G	G	G	G	G	G	G	G	G	G	G	G	G	G	G	G	G	G	A	G	G	G	G	G	G	G	G	G	G	G	G	G	G	G	G	G	G	G
965	chr1	233670	exonic	hypothetical_protein	G	A	A	A	A	A	G	A	A	A	G	A	A	A	A	A	A	A	G	A	A	A	G	G	G	G	A	G	A	A	A	A	G	A	A	A	A	A	A	A	A	A	G	G	G
966	chr1	233744	exonic	hypothetical_protein	A	A	C	A	A	A	A	A	A	A	A	A	A	A	A	A	A	A	A	A	A	A	A	A	A	A	A	A	A	A	A	A	A	A	A	A	A	A	A	A	C	A	A	A	A
967	chr1	234068	exonic	hypothetical_protein	T	T	T	T	T	T	T	T	T	T	T	T	T	T	T	T	T	T	T	T	T	T	T	T	T	T	T	T	T	T	T	T	G	T	T	T	T	T	T	T	T	T	T	T	T
968	chr1	234156	exonic	hypothetical_protein	A	A	A	A	A	A	A	A	A	A	A	A	A	A	A	A	A	A	A	A	A	A	A	A	A	A	A	A	A	A	A	A	A	A	A	A	A	A	A	A	G	A	A	A	A
969	chr1	234262	upstream;downstream	NAD-specific_glutamate_dehydrogenase;hypothetical_protein	G	G	G	G	G	G	G	G	G	G	G	G	G	G	G	G	G	G	G	G	G	G	G	G	G	G	G	G	G	G	G	G	A	G	G	G	G	G	G	G	G	G	G	G	G
970	chr1	234427	upstream;downstream	NAD-specific_glutamate_dehydrogenase;hypothetical_protein	G	G	G	G	G	G	G	G	G	G	G	G	G	G	G	G	G	G	G	G	G	G	G	G	G	G	G	G	G	G	G	G	G	G	G	G	G	G	G	G	A	G	G	G	G
971	chr1	234966	exonic	NAD-specific_glutamate_dehydrogenase	T	T	T	T	T	T	T	T	T	T	T	T	T	T	T	T	T	T	T	T	T	T	T	T	T	T	T	T	T	T	T	T	T	T	T	T	T	T	T	T	C	T	T	T	T
972	chr1	235371	exonic	NAD-specific_glutamate_dehydrogenase	A	A	G	A	A	A	A	A	A	A	A	A	A	A	A	A	A	A	A	A	A	A	A	A	A	A	A	A	A	A	A	A	A	A	A	A	A	A	A	A	A	A	A	A	A
973	chr1	235469	exonic	NAD-specific_glutamate_dehydrogenase	C	C	C	C	C	C	C	C	C	C	C	C	C	C	C	C	C	C	C	C	C	C	C	C	C	C	C	C	C	C	C	C	C	C	C	C	C	C	C	C	T	C	C	C	C
974	chr1	235495	exonic	NAD-specific_glutamate_dehydrogenase	G	G	G	G	G	G	G	G	G	G	G	G	G	G	G	G	G	G	G	G	G	G	G	G	G	G	G	G	G	G	G	G	G	G	G	G	G	G	G	G	A	G	G	G	G
975	chr1	235666	exonic	NAD-specific_glutamate_dehydrogenase	A	A	A	A	A	A	A	A	A	A	A	A	A	A	A	A	A	A	A	A	A	A	A	A	A	A	A	A	A	A	A	A	A	A	A	A	A	A	A	G	A	A	A	A	A
976	chr1	235676	exonic	NAD-specific_glutamate_dehydrogenase	T	T	C	T	T	T	T	T	T	T	T	T	T	T	T	T	T	T	T	T	T	T	T	T	T	T	T	T	T	T	T	T	T	T	T	T	T	T	T	T	C	T	T	T	T
977	chr1	235821	exonic	NAD-specific_glutamate_dehydrogenase	G	G	A	G	G	G	G	G	G	G	G	G	G	G	G	G	G	G	G	G	G	G	G	G	G	G	G	G	G	G	G	G	G	G	G	G	G	G	G	G	G	G	G	G	G
978	chr1	235958	exonic	NAD-specific_glutamate_dehydrogenase	G	G	G	G	G	G	G	G	G	G	G	G	G	G	G	G	G	G	G	G	G	G	G	G	G	G	G	G	G	G	G	G	G	G	G	G	G	G	G	G	A	G	G	G	G
979	chr1	236219	exonic	NAD-specific_glutamate_dehydrogenase	C	A	A	A	A	A	C	A	A	A	C	A	A	A	A	A	A	A	C	A	A	A	C	C	C	C	A	C	A	A	A	A	C	A	A	A	A	A	A	A	A	A	C	C	C
980	chr1	236345	exonic	NAD-specific_glutamate_dehydrogenase	C	C	C	C	C	C	C	C	C	C	C	C	C	C	C	C	C	C	C	C	C	T	C	C	C	C	C	C	T	C	C	C	C	C	T	C	C	C	C	C	C	C	C	C	C
981	chr1	236542	exonic	NAD-specific_glutamate_dehydrogenase	C	C	C	C	C	C	C	C	C	C	C	C	C	C	C	C	C	C	C	C	C	C	C	C	C	C	C	C	C	C	C	C	C	C	C	C	C	C	C	C	T	C	C	C	C
982	chr1	237035	exonic	NAD-specific_glutamate_dehydrogenase	G	G	T	G	G	G	G	G	G	G	G	G	G	G	G	G	G	G	G	G	G	G	G	G	G	G	G	G	G	G	G	G	G	G	G	G	G	G	G	G	G	G	G	G	G
983	chr1	237515	exonic	NAD-specific_glutamate_dehydrogenase	G	G	A	G	G	G	G	G	G	G	G	G	G	G	G	G	G	G	G	G	G	G	G	G	G	G	G	G	G	G	G	G	G	G	G	G	G	G	G	G	G	G	G	G	G
984	chr1	237588	exonic	NAD-specific_glutamate_dehydrogenase	A	A	A	A	A	A	A	A	A	A	A	A	A	A	A	A	A	A	A	A	A	A	A	A	A	A	A	A	A	A	A	A	A	A	A	A	A	A	A	A	A	A	A	A	G
985	chr1	237624	exonic	NAD-specific_glutamate_dehydrogenase	A	A	G	A	A	A	A	A	A	A	A	A	A	A	A	A	A	A	A	A	A	A	A	A	A	A	A	A	A	A	A	A	A	A	A	A	A	A	A	A	G	A	A	A	A
986	chr1	238273	exonic	NAD-specific_glutamate_dehydrogenase	T	T	C	T	T	T	T	T	T	T	T	T	T	T	T	T	T	T	T	T	T	T	T	T	T	T	T	T	T	T	T	T	T	T	T	T	T	T	T	T	C	T	T	T	T
987	chr1	238445	exonic	NAD-specific_glutamate_dehydrogenase	C	C	T	C	C	C	C	C	C	C	C	C	C	C	C	C	C	C	C	C	C	C	C	C	C	C	C	C	C	C	C	C	C	C	C	C	C	C	C	C	C	C	C	C	C
988	chr1	238506	exonic	NAD-specific_glutamate_dehydrogenase	A	A	A	A	A	A	A	A	A	A	A	A	A	A	A	A	A	A	A	A	A	A	A	A	A	A	A	A	A	A	A	A	A	A	A	A	A	A	A	A	G	A	A	A	A
989	chr1	239163	exonic	NAD-specific_glutamate_dehydrogenase	G	G	G	G	G	G	G	G	G	G	G	G	G	G	G	G	G	G	G	G	G	G	G	G	G	G	G	G	G	G	G	G	G	G	G	G	G	G	G	G	G	G	C	G	G
990	chr1	239883	exonic	transporter	G	G	G	G	G	G	G	G	G	G	G	G	G	G	G	G	G	G	G	G	G	G	G	G	G	A	G	G	G	G	G	G	G	G	G	G	G	G	G	G	G	G	G	G	G
991	chr1	239905	exonic	transporter	T	T	T	T	T	T	T	T	T	T	T	T	T	T	T	T	T	T	T	T	T	G	T	T	T	T	T	T	G	T	T	T	T	T	G	T	T	T	T	T	T	T	T	T	T
992	chr1	239959	exonic	transporter	C	C	C	C	C	C	C	C	C	C	C	C	C	C	C	C	C	C	C	C	C	C	C	C	C	C	C	C	C	C	C	C	C	C	C	C	C	C	C	C	T	C	C	C	C
993	chr1	240197	exonic	transporter	C	C	A	C	C	C	C	C	C	C	C	C	C	C	C	C	C	C	C	C	C	C	C	C	C	C	C	C	C	C	C	C	C	C	C	C	C	C	C	C	C	C	C	C	C
994	chr1	240207	exonic	transporter	T	T	T	T	T	T	T	T	T	T	T	T	T	T	T	T	T	T	T	T	T	T	T	T	T	T	T	T	T	T	T	T	T	T	T	T	T	T	T	T	C	C	T	T	T
995	chr1	240311	exonic	transporter	A	A	A	A	A	A	A	A	A	A	A	A	A	A	A	A	A	A	A	A	A	A	A	A	A	A	A	A	A	A	A	A	A	A	A	A	A	A	A	A	G	A	A	A	A
996	chr1	240572	exonic	transporter	T	T	T	T	T	T	T	T	T	T	T	T	T	T	T	T	T	T	T	T	T	A	T	T	T	T	T	T	A	T	T	T	T	T	A	T	T	T	T	T	T	T	T	T	T
997	chr1	240601	exonic	transporter	G	G	A	G	G	G	G	G	G	G	G	G	G	G	G	G	G	G	G	G	G	G	G	G	G	G	G	G	G	G	G	G	G	G	G	G	G	G	G	G	G	G	G	G	G
998	chr1	240792	exonic	transporter	C	C	C	C	C	C	C	C	C	C	C	C	C	C	C	C	C	C	C	C	C	C	C	C	C	T	C	C	C	C	C	C	C	C	C	C	C	C	C	C	C	C	T	T	T
999	chr1	241400	exonic	bifunctional_phosphoribosylaminoimidazolecarboxamide_formyltransferase/IMP_cyclohydrolase	T	T	T	G	T	T	T	T	T	T	T	T	T	T	T	T	T	T	T	T	T	T	T	T	T	T	T	T	T	T	T	T	T	T	T	T	T	T	T	T	T	T	T	T	T
1000	chr1	241537	exonic	bifunctional_phosphoribosylaminoimidazolecarboxamide_formyltransferase/IMP_cyclohydrolase	C	C	T	C	C	C	C	C	C	C	C	C	C	C	C	C	C	C	C	C	C	C	C	C	C	C	C	C	C	C	C	C	C	C	C	C	C	C	C	C	C	C	C	C	C
1001	chr1	242122	exonic	bifunctional_phosphoribosylaminoimidazolecarboxamide_formyltransferase/IMP_cyclohydrolase	T	T	T	T	T	T	T	T	T	T	T	T	T	T	T	T	T	T	T	T	T	T	T	T	T	T	T	T	T	T	T	T	T	T	T	T	T	T	T	T	T	T	T	T	T
1002	chr1	242170	exonic	bifunctional_phosphoribosylaminoimidazolecarboxamide_formyltransferase/IMP_cyclohydrolase	G	G	G	G	G	G	A	G	G	G	G	G	G	G	G	G	G	G	G	G	G	G	G	G	G	G	G	G	G	G	G	G	G	G	G	G	G	G	G	G	G	G	G	G	G
1003	chr1	242690	exonic	hypothetical_protein	G	G	G	G	G	G	G	G	G	C	G	G	G	G	G	G	G	G	G	G	G	G	G	G	G	G	G	G	G	G	G	G	G	G	G	G	G	G	G	G	G	G	G	G	G
1004	chr1	242754	exonic	hypothetical_protein	A	A	A	A	A	A	A	A	A	A	A	A	A	A	A	A	A	A	A	A	A	A	A	A	A	A	A	A	A	A	A	A	A	A	A	A	A	A	A	A	A	A	A	A	A
1005	chr1	242978	exonic	hypothetical_protein	G	G	G	G	G	G	A	G	G	G	G	G	G	G	G	G	G	G	G	G	G	G	G	G	G	G	G	A	G	G	G	G	A	G	G	G	G	G	G	G	G	G	G	G	G
1006	chr1	243578	exonic	hypothetical_protein	C	C	C	C	C	C	C	C	C	C	C	C	C	C	C	C	C	C	C	C	C	C	C	C	C	C	C	C	C	C	C	C	C	C	C	C	C	C	C	T	C	C	C	C	C
1007	chr1	244026	exonic	hypothetical_protein	G	G	G	G	G	G	G	G	G	G	G	G	G	G	G	G	G	G	G	G	G	G	G	G	G	G	G	G	G	G	G	G	G	G	G	G	G	G	G	G	G	G	G	G	G
1008	chr1	244749	exonic	16S_rRNA_m(5)C_967_methyltransferase	T	T	T	T	T	T	T	T	T	T	T	T	T	T	T	T	T	T	T	T	T	T	T	T	T	T	T	T	C	T	T	T	T	T	T	T	T	T	T	T	T	T	T	T	T
1009	chr1	244837	exonic	16S_rRNA_m(5)C_967_methyltransferase	G	G	G	G	G	G	G	G	G	G	G	G	G	G	G	G	G	G	G	G	G	G	G	G	G	G	G	G	G	G	G	A	G	G	G	G	G	G	G	G	G	G	G	G	G
1010	chr1	245064	exonic	16S_rRNA_m(5)C_967_methyltransferase	T	T	C	T	T	T	T	T	T	T	T	T	T	T	T	T	T	T	T	T	T	T	T	T	T	T	T	T	T	T	T	T	T	T	T	T	T	T	T	T	C	T	T	T	T
1011	chr1	245099	exonic	16S_rRNA_m(5)C_967_methyltransferase	C	C	C	C	C	C	C	C	C	C	C	C	C	C	C	C	C	C	C	C	C	C	C	C	C	C	C	C	C	C	C	C	C	C	C	C	C	C	C	C	T	C	C	C	C
1012	chr1	245149	exonic	16S_rRNA_m(5)C_967_methyltransferase	T	C	C	C	C	C	T	C	C	C	T	C	C	C	C	C	C	C	T	C	C	C	T	T	T	C	C	T	C	C	C	C	T	C	C	C	C	C	C	C	C	C	C	C	C
1013	chr1	245391	exonic	16S_rRNA_m(5)C_967_methyltransferase	C	C	C	C	C	C	C	C	C	C	C	C	C	C	C	C	C	C	C	C	C	C	C	C	C	C	C	C	C	C	C	C	C	C	C	C	C	C	C	C	T	C	C	C	C
1014	chr1	245607	exonic	16S_rRNA_m(5)C_967_methyltransferase	T	T	C	T	T	T	T	T	T	T	T	T	T	T	T	T	T	T	T	T	T	T	T	T	T	T	T	T	T	T	T	T	T	T	T	T	T	T	T	T	C	T	T	T	T
1015	chr1	245672	exonic	16S_rRNA_m(5)C_967_methyltransferase	C	C	C	C	C	C	C	C	C	C	C	C	C	C	C	C	C	C	C	C	C	C	C	C	C	C	C	C	C	C	C	C	C	C	C	C	C	C	C	C	C	C	C	C	T
1016	chr1	245896	exonic	heat_shock_protein_HtpX	C	C	C	C	C	C	C	C	C	C	C	C	C	C	C	C	C	C	C	C	C	C	C	C	C	C	C	C	C	C	C	C	C	C	C	C	C	C	C	C	C	C	C	C	C
1017	chr1	245966	exonic	heat_shock_protein_HtpX	G	G	G	G	G	G	G	G	A	A	G	G	G	G	G	G	G	G	G	G	G	G	G	G	G	G	G	G	G	G	G	G	G	A	G	G	G	G	G	G	G	G	G	G	G
1018	chr1	246000	exonic	heat_shock_protein_HtpX	G	G	A	G	G	G	G	G	G	G	G	G	G	G	G	G	G	G	G	G	G	G	G	G	G	G	G	G	G	G	G	G	G	G	G	G	G	G	G	G	A	G	G	G	G
1019	chr1	246171	exonic	heat_shock_protein_HtpX	T	T	C	T	T	T	T	T	T	T	T	T	T	T	T	T	T	T	T	T	T	T	T	T	T	T	T	T	T	T	T	T	T	T	T	T	T	T	T	T	T	T	T	T	T
1020	chr1	246493	exonic	heat_shock_protein_HtpX	A	A	G	A	A	A	A	A	A	A	A	A	A	A	A	A	A	A	A	A	A	A	A	A	A	A	A	A	A	A	A	A	A	A	A	A	A	A	A	A	G	A	A	A	A
1021	chr1	246878	exonic	heat_shock_protein_HtpX	C	C	C	C	C	C	C	C	C	C	C	C	C	C	C	C	C	C	C	C	C	C	C	C	C	C	C	C	C	C	C	C	C	C	C	C	C	C	C	C	C	C	C	C	C
1022	chr1	246938	upstream;downstream	heat_shock_protein_HtpX,hypothetical_protein;acetyl-CoA_synthetase	C	C	C	C	C	C	C	C	C	C	C	C	C	C	C	C	C	C	C	C	C	C	C	C	C	C	C	C	C	C	C	C	C	C	C	C	C	C	C	C	C	C	C	C	T
1023	chr1	247249	upstream;downstream	heat_shock_protein_HtpX;acetyl-CoA_synthetase,hypothetical_protein	T	C	T	T	T	T	T	T	T	T	T	C	C	C	C	C	C	C	T	T	C	T	T	T	T	T	T	T	T	T	T	T	T	T	T	C	T	C	C	T	T	T	T	T	T
1024	chr1	247396	exonic	acetyl-CoA_synthetase	C	C	G	C	C	C	C	C	C	C	C	C	C	C	C	C	C	C	C	C	C	C	C	C	C	C	C	C	C	C	C	C	C	C	C	C	C	C	C	C	G	C	C	C	C
1025	chr1	247518	exonic	acetyl-CoA_synthetase	G	G	G	G	G	G	G	G	G	G	G	G	G	G	G	G	G	G	G	G	G	G	G	G	G	G	G	G	G	G	G	G	G	G	G	G	G	G	G	G	G	G	G	G	G
1026	chr1	247716	exonic	acetyl-CoA_synthetase	C	C	C	C	C	C	C	C	C	C	C	C	C	C	C	C	C	C	C	C	C	C	C	C	C	C	C	C	C	C	C	C	C	C	C	C	C	C	C	C	T	C	C	C	C
1027	chr1	247934	exonic	acetyl-CoA_synthetase	C	A	C	A	A	A	C	A	A	A	C	A	A	A	A	A	A	A	C	A	A	C	C	C	C	C	A	C	C	A	A	A	C	A	C	A	A	A	A	A	C	A	C	C	C
1028	chr1	248073	exonic	acetyl-CoA_synthetase	A	A	A	A	A	A	A	A	A	A	A	A	A	A	A	A	A	A	A	A	A	A	A	A	A	A	A	A	A	A	A	A	A	A	A	A	A	A	A	A	A	A	A	A	A
1029	chr1	248448	exonic	acetyl-CoA_synthetase	C	C	A	C	C	C	C	C	C	C	C	C	C	C	C	C	C	C	C	C	C	C	C	C	C	C	C	C	C	C	C	C	C	C	C	C	C	C	C	C	C	C	C	C	C
1030	chr1	249531	upstream	acetyl-CoA_synthetase,fusaric_acid_resistance_protein_FusB_/_fusaric_acid_resistance_protein_FusC,phosphoribosylanthranilate_isomerase_subunit	A	A	C	A	A	A	A	A	A	A	A	A	A	A	A	A	A	A	A	A	A	A	A	A	A	A	A	A	A	A	A	A	A	A	A	A	A	A	A	A	C	A	A	A	A
1031	chr1	249541	upstream	acetyl-CoA_synthetase,fusaric_acid_resistance_protein_FusB_/_fusaric_acid_resistance_protein_FusC,phosphoribosylanthranilate_isomerase_subunit	G	G	T	G	G	G	G	G	G	G	G	G	G	G	G	G	G	G	G	G	G	G	G	G	G	G	G	G	G	G	G	G	G	G	G	G	G	G	G	G	G	G	G	G	G
1032	chr1	249591	upstream;downstream	acetyl-CoA_synthetase,fusaric_acid_resistance_protein_FusB_/_fusaric_acid_resistance_protein_FusC,phosphoribosylanthranilate_isomerase_subunit;phosphate_regulon_sensor_protein_PHOR	A	A	A	A	A	A	A	A	A	A	A	A	A	A	A	A	A	A	A	A	A	A	A	A	A	A	A	A	A	A	A	A	A	A	A	A	A	A	A	A	A	A	A	A	A
1033	chr1	250090	exonic	fusaric_acid_resistance_protein_FusB_/_fusaric_acid_resistance_protein_FusC	C	C	C	C	C	C	C	C	C	C	C	C	C	C	C	C	C	C	C	C	C	T	C	C	C	C	C	C	T	C	C	C	C	C	T	C	C	C	C	C	C	C	C	C	C
1034	chr1	250129	exonic	fusaric_acid_resistance_protein_FusB_/_fusaric_acid_resistance_protein_FusC	G	G	A	G	G	G	G	G	G	G	G	G	G	G	G	G	G	G	G	G	G	G	G	G	G	G	G	G	G	G	G	G	G	G	G	G	G	G	G	G	G	G	G	G	G
1035	chr1	250250	exonic	fusaric_acid_resistance_protein_FusB_/_fusaric_acid_resistance_protein_FusC	T	G	T	G	G	G	T	G	G	G	T	G	G	G	G	G	G	G	T	G	G	T	T	T	T	T	G	T	T	G	G	G	T	G	T	G	G	G	G	G	T	G	T	T	T
1036	chr1	250481	exonic	fusaric_acid_resistance_protein_FusB_/_fusaric_acid_resistance_protein_FusC	G	G	G	G	G	G	G	G	G	G	G	G	G	G	G	G	G	G	G	G	G	G	G	G	G	G	G	G	G	G	G	G	G	G	G	G	G	G	G	G	A	G	G	G	G
1037	chr1	250796	exonic	phosphate_regulon_sensor_protein_PHOR	G	G	G	G	G	G	G	G	G	G	G	G	G	G	G	G	G	G	G	G	G	G	G	G	G	A	G	G	G	G	G	G	G	G	G	G	G	G	G	G	G	G	G	G	G
1038	chr1	250833	exonic	phosphate_regulon_sensor_protein_PHOR	A	A	A	A	A	A	A	A	A	A	A	A	A	A	A	A	A	A	A	A	A	A	A	A	A	C	A	A	A	A	A	A	A	A	A	A	A	A	A	A	A	A	C	C	C
1039	chr1	250935	exonic	phosphate_regulon_sensor_protein_PHOR	G	G	G	G	G	G	G	G	G	G	G	G	G	G	G	G	G	G	G	G	G	G	G	G	G	G	G	G	G	G	G	G	G	G	G	G	G	G	G	G	A	G	G	G	G
1040	chr1	250962	exonic	phosphate_regulon_sensor_protein_PHOR	G	G	G	G	G	G	G	G	G	G	G	G	G	G	G	G	G	G	G	G	G	G	G	G	G	G	G	G	G	G	G	G	G	G	G	G	G	G	G	G	A	G	G	G	G
1041	chr1	252030	exonic	leucyl-tRNA_synthetase	G	G	A	G	G	G	G	G	G	G	G	G	G	G	G	G	G	G	G	G	G	G	G	G	G	G	G	G	G	G	G	G	G	G	G	G	G	G	G	G	G	G	G	G	G
1042	chr1	252640	exonic	leucyl-tRNA_synthetase	T	C	C	C	C	C	T	C	C	C	T	C	C	C	C	C	C	C	T	C	C	C	T	T	T	T	C	T	C	C	C	C	T	C	C	C	C	C	C	C	C	C	T	T	T
1043	chr1	252783	exonic	leucyl-tRNA_synthetase	C	C	C	C	C	C	C	C	C	C	C	C	C	C	C	C	C	C	C	C	C	C	C	C	C	C	C	C	C	C	C	C	C	C	C	C	C	C	C	C	T	C	C	C	C
1044	chr1	252840	exonic	leucyl-tRNA_synthetase	A	C	C	C	C	C	A	C	C	C	A	C	C	C	C	C	C	C	A	C	C	C	A	A	A	C	C	A	C	C	C	C	A	C	C	C	C	C	C	C	C	C	C	C	C
1045	chr1	252910	exonic	leucyl-tRNA_synthetase	G	G	G	G	G	G	G	G	G	G	G	G	G	G	G	G	G	G	G	G	G	G	G	G	G	G	G	G	A	G	G	G	G	G	A	G	G	G	G	G	G	G	G	G	G
1046	chr1	252934	exonic	leucyl-tRNA_synthetase	G	G	G	G	G	G	G	G	G	G	G	G	G	G	G	G	G	G	G	G	G	G	G	G	G	G	G	G	G	G	G	G	G	G	G	G	G	G	G	G	G	G	G	G	G
1047	chr1	253298	exonic	leucyl-tRNA_synthetase	C	C	C	C	C	C	C	C	C	C	C	C	C	C	C	C	C	C	C	C	C	C	C	C	C	C	C	C	C	C	C	C	C	C	C	C	C	C	C	C	T	C	C	C	C
1048	chr1	253487	exonic	leucyl-tRNA_synthetase	C	C	T	C	C	C	C	C	C	C	C	C	C	C	C	C	C	C	C	C	C	C	C	C	C	C	C	C	C	C	C	C	C	C	C	C	C	C	C	C	C	C	C	C	C
1049	chr1	254137	exonic	hypothetical_protein	T	C	C	C	C	C	T	C	C	C	T	C	C	C	C	C	C	C	T	C	C	C	T	T	T	T	C	T	C	C	C	C	T	C	C	C	C	C	C	C	C	C	T	T	T
1050	chr1	254317	exonic	hypothetical_protein	C	C	C	C	C	C	C	C	C	C	C	C	C	C	C	C	C	C	C	C	C	C	C	C	C	C	C	C	C	C	C	C	C	C	C	C	C	C	C	C	T	C	C	C	C
1051	chr1	255321	exonic	translaldolase	A	A	A	A	A	A	A	A	A	A	A	A	A	A	A	A	A	A	A	A	A	A	A	A	A	A	A	A	A	A	A	A	A	A	A	A	A	A	A	A	G	A	A	A	A
1052	chr1	255431	upstream;downstream	primosomal_protein_N',translaldolase;hypothetical_protein	C	C	G	C	C	C	C	C	C	C	C	C	C	C	C	C	C	C	C	C	C	C	C	C	C	C	C	C	C	C	C	C	C	C	C	C	C	C	C	C	C	C	C	C	C
1053	chr1	255529	exonic	primosomal_protein_N'	T	T	T	T	T	T	T	T	T	T	T	T	T	T	T	T	T	T	T	T	T	T	T	T	T	T	T	T	T	T	T	T	T	T	T	T	T	T	T	T	C	T	T	T	T
1054	chr1	255688	exonic	primosomal_protein_N'	T	T	T	T	T	T	T	T	T	T	T	T	T	T	T	T	T	T	T	T	T	C	T	T	T	T	T	T	C	T	T	T	T	T	C	T	T	T	T	T	T	T	T	T	T
1055	chr1	256131	exonic	primosomal_protein_N'	C	T	C	T	T	T	C	T	T	T	C	T	T	T	T	T	T	T	C	T	T	C	C	C	C	C	T	C	C	T	T	T	C	T	C	T	T	T	T	T	C	T	C	C	C
1056	chr1	256191	exonic	primosomal_protein_N'	G	G	G	G	G	G	G	G	G	G	G	G	G	G	G	G	G	G	G	G	G	G	G	G	G	G	G	G	G	G	G	G	G	G	G	G	G	G	G	G	C	G	G	G	G
1057	chr1	257105	exonic	primosomal_protein_N'	G	G	G	G	G	G	G	G	G	G	G	G	G	G	G	G	G	G	G	G	G	G	G	G	G	G	G	G	G	G	G	G	G	G	G	G	G	G	G	G	A	G	G	G	G
1058	chr1	257308	exonic	primosomal_protein_N'	G	A	G	A	A	A	G	A	A	A	G	A	A	A	A	A	A	A	G	A	A	G	G	G	G	G	A	G	G	A	A	A	G	A	G	A	A	A	A	A	G	A	G	G	G
1059	chr1	257399	exonic	primosomal_protein_N'	T	T	C	T	T	T	T	T	T	T	T	T	T	T	T	T	T	T	T	T	T	T	T	T	T	T	T	T	T	T	T	T	T	T	T	T	T	T	T	T	C	T	T	T	T
1060	chr1	257640	exonic	primosomal_protein_N'	A	A	A	A	A	A	A	A	A	A	A	A	A	A	A	A	A	A	A	A	A	A	A	A	A	A	A	A	A	A	A	A	A	A	A	A	A	A	A	A	A	A	G	G	G
1061	chr1	257785	upstream;downstream	ATP_synthase_F0F1_subunit_delta,hypothetical_protein;primosomal_protein_N'	C	C	C	C	T	T	C	C	C	C	C	C	C	C	C	C	C	C	C	T	C	C	C	C	C	C	C	C	C	T	C	C	C	C	C	C	C	C	C	C	C	C	C	C	C
1062	chr1	257850	exonic	hypothetical_protein	T	T	C	T	T	T	T	T	T	T	T	T	T	T	T	T	T	T	T	T	T	T	T	T	T	T	T	T	T	T	T	T	T	T	T	T	T	T	T	T	C	T	T	T	T
1063	chr1	257945	exonic	hypothetical_protein	C	C	C	C	C	C	C	C	C	C	C	C	C	C	C	C	C	C	C	C	C	A	C	C	C	C	C	C	A	C	C	C	C	C	A	C	C	C	C	C	C	C	C	C	C
1064	chr1	258188	upstream;downstream	ATP_synthase_F0F1_subunit_alpha,ATP_synthase_F0F1_subunit_delta;hypothetical_protein,primosomal_protein_N'	C	C	A	C	C	C	C	C	C	C	C	C	C	C	C	C	C	C	C	C	C	C	C	C	C	C	C	C	C	C	C	C	C	C	C	C	C	C	C	C	C	C	C	C	C
1065	chr1	258410	upstream;downstream	ATP_synthase_F0F1_subunit_alpha,ATP_synthase_F0F1_subunit_delta;hypothetical_protein,primosomal_protein_N'	T	T	T	T	T	T	T	T	T	T	T	T	T	T	T	T	T	T	T	T	T	T	T	T	T	T	T	T	T	T	T	T	T	T	T	T	T	T	T	T	C	T	T	T	T
1066	chr1	258424	upstream;downstream	ATP_synthase_F0F1_subunit_alpha,ATP_synthase_F0F1_subunit_delta;hypothetical_protein,primosomal_protein_N'	A	A	A	A	A	A	A	A	A	A	A	A	A	A	A	A	A	A	A	A	A	A	A	A	A	A	A	A	A	A	A	A	A	A	A	A	A	A	A	A	G	A	A	A	A
1067	chr1	258480	exonic	ATP_synthase_F0F1_subunit_delta	T	T	T	T	T	T	T	T	T	T	T	T	T	T	T	T	T	T	T	T	T	T	T	T	T	T	T	T	T	T	T	T	T	T	T	T	T	T	T	T	A	T	T	T	T
1068	chr1	258497	exonic	ATP_synthase_F0F1_subunit_delta	G	G	A	G	G	G	G	G	G	G	G	G	G	G	G	G	G	G	G	G	G	G	G	G	G	G	G	G	G	G	G	G	G	G	G	G	G	G	G	G	A	G	G	G	G
1069	chr1	258518	exonic	ATP_synthase_F0F1_subunit_delta	T	T	A	T	T	T	T	T	T	T	T	T	T	T	T	T	T	T	T	T	T	T	T	T	T	T	T	T	T	T	T	T	T	T	T	T	T	T	T	T	T	T	T	T	T
1070	chr1	258592	exonic	ATP_synthase_F0F1_subunit_delta	G	G	G	G	G	G	G	G	G	G	G	G	G	G	G	G	G	G	G	G	G	G	G	G	G	G	G	G	G	G	G	G	G	G	G	G	G	G	G	G	A	G	G	G	G
1071	chr1	259184	exonic	ATP_synthase_F0F1_subunit_alpha	T	T	T	T	T	T	T	T	T	T	T	T	T	T	T	T	T	T	T	T	T	T	C	T	T	T	T	T	T	T	T	T	T	T	T	T	T	T	T	T	T	T	T	T	T
1072	chr1	259952	exonic	ATP_synthase_F0F1_subunit_alpha	C	C	C	C	C	C	C	C	C	C	C	C	C	C	C	C	C	C	C	C	C	C	C	C	C	C	C	G	C	C	C	C	C	C	C	C	C	C	C	C	C	C	C	C	C
1073	chr1	260024	exonic	ATP_synthase_F0F1_subunit_alpha	C	C	C	C	C	C	C	C	C	C	C	C	C	C	C	C	C	C	C	C	C	C	C	C	C	C	C	C	C	C	C	C	C	C	C	C	C	C	C	C	C	C	C	C	T
1074	chr1	260202	exonic	ATP_synthase_F0F1_subunit_alpha	T	T	T	T	T	T	T	T	T	T	T	T	T	T	T	T	T	T	T	T	T	T	T	T	T	T	T	T	T	T	T	T	T	T	T	T	T	T	T	T	C	T	T	T	T
1075	chr1	260463	exonic	ATP_synthase_F0F1_subunit_alpha	T	T	C	T	T	T	T	T	T	T	T	T	T	T	T	T	T	T	T	T	T	T	T	T	T	T	T	T	T	T	T	T	T	T	T	T	T	T	T	T	C	T	T	T	T
1076	chr1	260513	exonic	ATP_synthase_F0F1_subunit_alpha	G	G	A	G	G	G	G	G	G	G	G	G	G	G	G	G	G	G	G	G	G	G	G	G	G	G	G	G	G	G	G	G	G	G	G	G	G	G	G	G	G	G	G	G	G
1077	chr1	260539	exonic	ATP_synthase_F0F1_subunit_alpha	C	C	T	C	C	C	C	C	C	C	C	C	C	C	C	C	C	C	C	C	C	C	C	C	C	C	C	C	C	C	C	C	C	C	C	C	C	C	C	C	C	C	C	C	C
1078	chr1	260562	upstream;downstream	ATP_synthase_F0F1_subunit_gamma;ATP_synthase_F0F1_subunit_alpha	T	T	T	T	T	T	T	T	T	T	T	T	T	T	T	T	T	T	T	T	T	T	T	T	T	T	T	T	T	T	T	T	T	T	T	T	T	T	T	T	C	T	T	T	T
1079	chr1	260574	exonic	ATP_synthase_F0F1_subunit_gamma	C	C	C	C	C	C	C	C	C	C	C	C	C	C	C	C	C	C	C	C	C	C	C	C	C	G	C	C	C	C	C	C	C	C	C	C	C	C	C	C	C	C	C	C	C
1080	chr1	260735	exonic	ATP_synthase_F0F1_subunit_gamma	G	G	A	G	G	G	G	G	G	G	G	G	G	G	G	G	G	G	G	G	G	G	G	G	G	G	G	G	G	G	G	G	G	G	G	G	G	G	G	G	G	G	G	G	G
1081	chr1	260766	exonic	ATP_synthase_F0F1_subunit_gamma	C	C	C	C	C	C	C	C	C	C	C	C	C	C	C	C	C	C	C	C	C	C	C	C	C	C	C	C	C	C	C	C	C	C	C	C	C	C	C	C	C	C	C	C	C
1082	chr1	260820	exonic	ATP_synthase_F0F1_subunit_gamma	A	A	A	A	A	A	A	A	A	A	A	A	A	A	A	A	A	A	A	A	A	A	A	A	A	A	A	A	A	A	A	A	A	A	A	A	A	A	A	A	G	A	A	A	A
1083	chr1	260855	exonic	ATP_synthase_F0F1_subunit_gamma	C	C	C	C	C	C	C	C	C	C	C	C	C	C	C	C	C	C	C	C	C	C	C	C	C	C	C	C	C	C	T	T	C	C	C	C	C	C	C	C	C	C	C	C	C
1084	chr1	261035	exonic	ATP_synthase_F0F1_subunit_gamma	C	C	C	C	C	C	C	C	C	C	C	C	C	C	C	C	C	C	C	C	C	T	C	C	C	C	C	C	T	C	C	C	C	C	T	C	C	C	C	C	C	C	C	C	C
1085	chr1	261123	exonic	ATP_synthase_F0F1_subunit_gamma	T	T	T	T	T	T	T	T	T	T	T	T	T	T	T	T	T	T	T	T	T	T	T	T	T	T	T	T	T	T	T	T	T	T	T	T	T	T	T	T	C	T	T	T	T
1086	chr1	261200	exonic	ATP_synthase_F0F1_subunit_gamma	A	A	A	A	A	A	A	A	A	A	A	A	A	A	A	A	A	A	A	A	A	A	A	A	A	A	A	A	A	A	A	A	A	A	A	A	A	A	A	A	A	A	A	A	A
1087	chr1	261224	exonic	ATP_synthase_F0F1_subunit_gamma	T	T	T	T	T	T	T	T	T	T	T	T	T	T	T	T	T	T	T	T	T	T	T	T	T	T	T	T	T	T	T	T	T	T	T	T	T	T	T	T	C	T	T	T	T
1088	chr1	261241	exonic	ATP_synthase_F0F1_subunit_gamma	C	C	C	C	C	C	C	C	C	C	C	C	C	C	C	C	C	C	C	C	C	A	C	C	C	C	C	C	A	C	C	C	C	C	A	C	C	C	C	C	C	C	C	C	C
1089	chr1	261630	exonic	ATP_synthase_F0F1_subunit_beta	G	G	G	G	G	G	G	G	G	G	G	G	G	G	G	G	G	G	G	G	G	G	G	G	G	G	G	G	G	G	G	G	G	G	G	G	G	G	G	G	G	G	G	G	G
1090	chr1	261784	exonic	ATP_synthase_F0F1_subunit_beta	T	T	C	T	T	T	T	T	T	T	T	T	T	T	T	T	T	T	T	T	T	T	T	T	T	T	T	T	T	T	T	T	T	T	T	T	T	T	T	T	C	T	T	T	T
1091	chr1	262641	exonic	ATP_synthase_F0F1_subunit_beta	C	C	T	C	C	C	C	C	C	C	C	C	C	C	C	C	C	C	C	C	C	C	C	C	C	C	C	C	C	C	C	C	C	C	C	C	C	C	C	C	C	C	C	C	C
1092	chr1	262689	exonic	ATP_synthase_F0F1_subunit_beta	C	C	C	C	C	C	C	C	C	C	C	C	C	C	C	C	C	C	C	C	C	C	C	C	C	C	C	C	C	C	C	C	C	C	C	C	C	C	C	C	T	C	C	C	C
1093	chr1	262771	exonic	ATP_synthase_F0F1_subunit_beta	C	C	A	C	C	C	C	C	C	C	C	C	C	C	C	C	C	C	C	C	C	C	C	C	C	C	C	C	C	C	C	C	C	C	C	C	C	C	C	C	C	C	C	C	C
1094	chr1	263697	upstream;downstream	MarR_family_transcriptional_regulator;ATP_synthase_F0F1_subunit_beta,ATP_synthase_F0F1_subunit_epsilon,GntR_family_transcriptional_regulator	C	C	C	C	C	C	C	C	C	C	C	C	C	C	C	C	C	C	C	C	C	C	C	C	C	T	C	C	C	C	C	C	C	C	C	C	C	C	C	C	C	C	C	C	C
1095	chr1	263890	upstream;downstream	MarR_family_transcriptional_regulator;ATP_synthase_F0F1_subunit_beta,ATP_synthase_F0F1_subunit_epsilon,GntR_family_transcriptional_regulator	A	A	G	A	A	A	A	A	A	A	A	A	A	A	A	A	A	A	A	A	A	A	A	A	A	A	A	A	A	A	A	A	A	A	A	A	A	A	A	A	A	A	A	A	A
1096	chr1	264010	upstream;downstream	MarR_family_transcriptional_regulator;ATP_synthase_F0F1_subunit_beta,ATP_synthase_F0F1_subunit_epsilon,GntR_family_transcriptional_regulator	A	A	G	A	A	A	A	A	A	A	A	A	A	A	A	A	A	A	A	A	A	A	A	A	A	A	A	A	A	A	A	A	A	A	A	A	A	A	A	A	A	A	A	A	A
1097	chr1	264097	exonic	MarR_family_transcriptional_regulator	G	G	G	G	G	G	G	G	G	G	G	G	G	G	G	G	G	G	G	G	G	G	G	G	G	G	G	G	A	G	G	G	G	G	A	G	G	G	G	G	G	G	G	G	G
1098	chr1	264420	exonic	MarR_family_transcriptional_regulator	C	T	T	T	T	T	C	T	T	T	C	T	T	T	T	T	T	T	C	T	T	T	C	C	C	T	T	C	T	T	T	T	C	T	T	T	T	T	T	T	T	T	T	T	T
1099	chr1	265573	exonic	D-amino_acid_dehydrogenase_small_subunit	G	G	G	G	G	G	G	G	G	G	G	G	G	G	G	G	G	G	G	G	G	G	G	G	G	G	G	G	G	G	G	G	G	G	G	G	G	G	G	G	G	G	G	G	G
1100	chr1	265778	exonic	D-amino_acid_dehydrogenase_small_subunit	T	T	T	T	T	T	T	T	T	T	T	T	T	T	T	T	T	T	T	T	T	T	T	T	T	T	T	T	T	T	T	T	T	T	T	T	T	T	T	T	C	T	T	T	T
1101	chr1	266153	exonic	D-amino_acid_dehydrogenase_small_subunit	G	G	G	G	G	G	G	G	G	G	G	G	G	G	G	G	G	G	G	G	G	G	G	G	G	T	G	G	G	G	G	G	G	G	G	G	G	G	G	G	G	G	G	G	G
1102	chr1	266231	exonic	D-amino_acid_dehydrogenase_small_subunit	T	T	T	T	T	T	T	T	T	T	T	T	T	T	T	T	T	T	T	T	T	T	T	T	T	T	T	T	T	T	T	T	T	T	T	T	T	T	T	T	T	C	T	T	T
1103	chr1	266347	exonic	D-amino_acid_dehydrogenase_small_subunit	C	C	C	C	C	C	C	C	C	C	C	C	C	C	C	C	C	C	C	C	C	C	C	C	C	C	C	C	C	C	C	C	C	C	C	C	C	C	C	C	T	C	C	C	C
1104	chr1	266370	exonic	D-amino_acid_dehydrogenase_small_subunit	C	C	C	C	C	C	C	C	C	C	C	C	C	C	C	C	C	C	C	C	C	C	C	C	C	C	C	C	C	C	C	C	C	C	C	C	C	C	C	C	C	C	C	C	C
1105	chr1	266739	exonic	D-amino_acid_dehydrogenase_small_subunit	T	C	C	C	C	C	T	C	C	C	T	C	C	C	C	C	C	C	T	C	C	C	T	T	T	C	C	T	C	C	C	C	T	C	C	C	C	C	C	C	C	C	C	C	C
1106	chr1	266872	exonic	hydroxyproline-2-epimerase	T	T	C	T	T	T	T	T	T	T	T	T	T	T	T	T	T	T	T	T	T	T	T	T	T	T	T	T	T	T	T	T	T	T	T	T	T	T	T	T	C	T	T	T	T
1107	chr1	267580	exonic	hydroxyproline-2-epimerase	G	G	T	G	G	G	G	G	G	G	G	G	G	G	G	G	G	G	G	G	G	G	G	G	G	G	G	G	G	G	G	G	G	G	G	G	G	G	G	G	G	G	G	G	G
1108	chr1	267757	exonic	hydroxyproline-2-epimerase	G	G	A	G	G	G	G	G	G	G	G	G	G	G	G	G	G	G	G	G	G	G	G	G	G	G	G	G	G	G	G	G	G	G	G	G	G	G	G	G	G	G	G	G	G
1109	chr1	267774	upstream;downstream	high-affinity_branched-chain_amino_acid_transport_system_permease_livH;hydroxyproline-2-epimerase	G	T	G	T	T	T	G	T	T	T	G	T	T	T	T	T	T	T	G	T	T	G	G	G	G	G	T	G	G	T	T	T	G	T	G	T	T	T	T	T	G	T	G	G	G
1110	chr1	267834	upstream;downstream	high-affinity_branched-chain_amino_acid_transport_system_permease_livH;hydroxyproline-2-epimerase	T	T	A	T	T	T	T	T	T	T	T	T	T	T	T	T	T	T	T	T	T	T	T	T	T	T	T	T	T	T	T	T	T	T	T	T	T	T	T	T	T	T	T	T	T
1111	chr1	268034	upstream;downstream	high-affinity_branched-chain_amino_acid_transport_system_permease_LIVM,high-affinity_branched-chain_amino_acid_transport_system_permease_livH;hydroxyproline-2-epimerase	A	A	G	A	A	A	A	A	A	A	A	A	A	A	A	A	A	A	A	A	A	A	A	A	A	A	A	A	A	A	A	A	A	A	A	A	A	A	A	A	G	A	A	A	A
1112	chr1	268108	exonic	high-affinity_branched-chain_amino_acid_transport_system_permease_livH	T	T	T	T	T	T	T	T	T	T	T	T	T	T	T	T	T	T	T	T	T	T	T	T	T	T	T	T	T	T	T	T	T	T	T	T	T	T	T	T	C	T	T	T	T
1113	chr1	268952	exonic	high-affinity_branched-chain_amino_acid_transport_system_permease_livH	C	A	A	A	A	A	C	A	A	A	C	A	A	A	A	A	A	A	C	A	A	A	C	C	C	A	A	C	A	A	A	A	C	A	A	A	A	A	A	A	A	A	A	A	A
1114	chr1	269225	exonic	high-affinity_branched-chain_amino_acid_transport_system_permease_LIVM	A	A	A	A	A	A	A	A	A	A	A	A	A	A	A	A	A	A	A	A	A	C	A	A	A	A	A	A	C	A	A	A	A	A	C	A	A	A	A	A	A	A	A	A	A
1115	chr1	269354	exonic	high-affinity_branched-chain_amino_acid_transport_system_permease_LIVM	A	A	A	A	A	A	A	A	A	A	A	A	A	A	A	A	A	A	A	A	A	A	A	A	A	A	A	A	A	A	A	A	A	A	A	A	A	A	A	A	G	A	A	A	A
1116	chr1	269464	exonic	high-affinity_branched-chain_amino_acid_transport_system_permease_LIVM	C	C	C	C	C	C	C	C	C	C	C	C	C	C	C	C	C	C	C	C	C	C	C	C	C	C	C	C	C	C	T	T	C	C	C	C	C	C	C	C	C	C	C	C	C
1117	chr1	269691	exonic	high-affinity_branched-chain_amino_acid_transport_system_permease_LIVM	G	G	G	G	G	G	G	G	G	G	G	G	G	G	G	G	G	G	G	G	G	G	G	G	G	G	G	G	G	G	G	G	G	G	G	G	G	G	G	G	A	G	G	G	G
1118	chr1	270619	exonic	high-affinity_branched-chain_amino_acid_transport_ATP-binding_protein_BRAF	C	C	C	C	C	C	C	C	C	C	C	C	C	C	C	C	C	C	C	C	C	C	C	C	C	C	C	C	C	C	C	C	C	C	C	C	C	C	C	C	T	C	C	C	C
1119	chr1	271258	exonic	high-affinity_branched-chain_amino_acid_transport_ATP-binding_protein_BRAF	G	G	G	G	G	G	G	G	G	G	G	G	G	G	G	G	G	G	G	G	G	G	G	G	G	A	G	G	G	G	G	G	G	G	G	G	G	G	G	G	G	G	G	G	G
1120	chr1	271399	exonic	high-affinity_branched-chain_amino_acid_transport_ATP-binding_protein_BRAF	C	C	C	C	C	C	C	C	C	C	C	C	C	C	C	C	C	C	C	C	C	C	C	C	C	C	C	C	C	C	C	C	C	C	C	C	C	C	C	C	C	C	C	C	C
1121	chr1	272029	exonic	high-affinity_branched-chain_amino_acid_transport_ATP-binding_protein_BRAG	G	A	G	A	A	A	G	A	A	A	G	A	A	A	A	A	A	A	G	A	A	G	G	G	G	G	A	G	G	A	A	A	G	A	G	A	A	A	A	A	G	A	G	G	G
1122	chr1	272490	exonic	hypothetical_protein	C	A	C	A	A	A	C	A	A	A	C	A	A	A	A	A	A	A	C	A	A	C	C	C	C	C	A	C	C	A	A	A	C	A	C	A	A	A	A	A	C	A	C	C	C
1123	chr1	273436	exonic	leucine-%2C_isoleucine-%2C_valine-%2C_threonine-%2C_and_alanine-binding_protein_precursor	G	G	A	G	G	G	G	G	G	G	G	G	G	G	G	G	G	G	G	G	G	G	G	G	G	G	G	G	G	G	G	G	G	G	G	G	G	G	G	G	A	G	G	G	G
1124	chr1	274290	upstream;downstream	leucine-%2C_isoleucine-%2C_valine-%2C_threonine-%2C_and_alanine-binding_protein_precursor;leucine-%2C_isoleucine-%2C_valine-%2C_threonine-%2C_and_alanine-binding_protein_precursor	G	A	A	A	A	A	G	A	A	A	G	A	A	A	A	A	A	A	G	A	A	A	G	G	G	G	A	G	A	A	A	A	G	A	A	A	A	A	A	A	A	A	G	G	G
1125	chr1	274518	upstream;downstream	leucine-%2C_isoleucine-%2C_valine-%2C_threonine-%2C_and_alanine-binding_protein_precursor;leucine-%2C_isoleucine-%2C_valine-%2C_threonine-%2C_and_alanine-binding_protein_precursor	C	C	C	C	C	C	C	C	C	C	C	C	C	C	C	C	C	C	C	C	C	C	C	C	C	C	C	A	C	C	C	C	C	C	C	C	C	C	C	C	C	C	C	C	C
1126	chr1	274905	exonic	leucine-%2C_isoleucine-%2C_valine-%2C_threonine-%2C_and_alanine-binding_protein_precursor	T	C	C	C	C	C	C	C	C	C	T	C	C	C	C	C	C	C	T	C	C	C	T	T	T	C	C	C	C	C	C	C	C	C	C	C	C	C	C	C	C	C	C	C	C
1127	chr1	275124	exonic	leucine-%2C_isoleucine-%2C_valine-%2C_threonine-%2C_and_alanine-binding_protein_precursor	G	G	C	G	G	G	G	G	G	G	G	G	G	G	G	G	G	G	G	G	G	G	G	G	G	G	G	G	G	G	G	G	G	G	G	G	G	G	G	G	G	G	G	G	G
1128	chr1	275135	exonic	leucine-%2C_isoleucine-%2C_valine-%2C_threonine-%2C_and_alanine-binding_protein_precursor	G	C	C	C	C	C	G	C	C	C	G	C	C	C	C	C	C	C	G	C	C	C	G	G	G	C	C	G	C	C	C	C	G	C	C	C	C	C	C	C	C	C	C	C	C
1129	chr1	275552	exonic	leucine-%2C_isoleucine-%2C_valine-%2C_threonine-%2C_and_alanine-binding_protein_precursor	C	C	T	C	C	C	C	C	C	C	C	C	C	C	C	C	C	C	C	C	C	C	C	C	C	C	C	C	C	C	C	C	C	C	C	C	C	C	C	C	C	C	C	C	C
1130	chr1	275878	upstream;downstream	pyruvate_carboxylase;leucine-%2C_isoleucine-%2C_valine-%2C_threonine-%2C_and_alanine-binding_protein_precursor	C	C	T	C	C	C	C	C	C	C	C	C	C	C	C	C	C	C	C	C	C	C	C	C	C	C	C	C	C	C	C	C	C	C	C	C	C	C	C	C	T	C	C	C	C
1131	chr1	276010	upstream;downstream	pyruvate_carboxylase;leucine-%2C_isoleucine-%2C_valine-%2C_threonine-%2C_and_alanine-binding_protein_precursor	G	G	G	G	G	G	G	G	G	G	G	G	G	G	G	G	G	G	G	G	G	G	G	G	G	G	G	G	G	G	G	G	G	G	G	G	G	G	G	G	C	G	G	G	G
1132	chr1	276163	exonic	pyruvate_carboxylase	A	A	A	A	A	A	A	A	A	A	A	A	A	A	A	A	A	A	A	A	A	A	A	A	A	A	A	A	A	A	A	A	A	A	A	A	A	A	A	A	G	A	A	A	A
1133	chr1	276192	exonic	pyruvate_carboxylase	T	C	C	C	C	C	T	C	C	C	T	C	C	C	C	C	C	C	T	C	C	C	T	T	T	C	C	T	C	C	C	C	T	C	C	C	C	C	C	C	C	C	C	C	C
1134	chr1	276213	exonic	pyruvate_carboxylase	C	T	T	T	T	T	T	T	T	T	C	T	T	T	T	T	T	T	T	T	T	T	T	T	T	T	T	T	T	T	T	T	T	T	T	T	T	T	T	T	T	T	T	T	T
1135	chr1	276243	exonic	pyruvate_carboxylase	C	T	T	T	T	T	C	T	T	T	C	T	T	T	T	T	T	T	C	T	T	T	C	C	C	C	T	C	T	T	T	T	C	T	T	T	T	T	T	T	T	T	C	C	C
1136	chr1	276942	exonic	pyruvate_carboxylase	C	T	C	C	C	C	C	C	C	C	C	T	T	T	T	T	T	T	C	C	T	C	C	C	C	C	C	C	C	C	C	C	C	C	C	T	C	T	T	C	C	C	C	C	C
1137	chr1	277640	exonic	pyruvate_carboxylase	A	A	G	A	A	A	A	A	A	A	A	A	A	A	A	A	A	A	A	A	A	A	A	A	A	A	A	A	A	A	A	A	A	A	A	A	A	A	A	A	A	A	A	A	A
1138	chr1	277806	exonic	pyruvate_carboxylase	G	G	A	G	G	G	G	G	G	G	G	G	G	G	G	G	G	G	G	G	G	G	G	G	G	G	G	G	G	G	G	G	G	G	G	G	G	G	G	G	G	G	G	G	G
1139	chr1	277899	exonic	pyruvate_carboxylase	A	A	A	A	A	A	A	A	A	A	A	A	A	A	A	A	A	A	A	A	A	C	A	A	A	A	A	A	C	A	A	A	A	A	C	A	A	A	A	A	A	A	A	A	A
1140	chr1	277983	exonic	pyruvate_carboxylase	A	A	A	G	A	A	A	A	A	A	A	A	A	A	A	A	A	A	A	A	A	A	A	A	A	A	A	A	A	A	A	A	A	A	A	A	G	A	A	A	A	A	A	A	A
1141	chr1	278010	exonic	pyruvate_carboxylase	G	G	G	G	G	G	G	G	G	G	G	G	G	G	G	G	G	G	G	G	G	G	G	G	G	G	G	G	G	G	G	G	G	G	G	G	G	G	G	G	A	G	G	G	G
1142	chr1	278127	exonic	pyruvate_carboxylase	C	C	C	C	C	C	C	C	C	C	C	C	C	C	C	C	C	C	C	C	C	C	C	C	C	C	C	C	T	C	C	C	C	C	C	C	C	C	C	C	C	C	C	C	C
1143	chr1	278489	exonic	pyruvate_carboxylase	T	T	C	T	T	T	T	T	T	T	T	T	T	T	T	T	T	T	T	T	T	T	T	T	T	T	T	T	T	T	T	T	T	T	T	T	T	T	T	T	C	T	T	T	T
1144	chr1	278574	exonic	pyruvate_carboxylase	A	A	A	A	A	A	A	A	A	A	A	A	A	A	A	A	A	A	A	A	A	G	A	A	A	A	A	A	G	A	A	A	A	A	G	A	A	A	A	A	A	A	A	A	A
1145	chr1	278775	exonic	pyruvate_carboxylase	C	C	T	C	C	C	C	C	C	C	C	C	C	C	C	C	C	C	C	C	C	C	C	C	C	C	C	C	C	C	C	C	C	C	C	C	C	C	C	C	C	C	C	C	C
1146	chr1	278903	exonic	pyruvate_carboxylase	A	G	G	G	G	G	A	G	G	G	A	G	G	G	G	G	G	G	A	G	G	G	A	A	A	G	G	A	G	G	G	G	A	G	G	G	G	G	G	G	G	G	G	G	G
1147	chr1	279159	exonic	pyruvate_carboxylase	C	C	C	C	A	A	C	C	C	C	C	C	C	C	C	C	C	C	C	A	C	C	C	C	C	C	C	C	C	A	C	C	C	C	C	C	C	C	C	C	C	C	C	C	C
1148	chr1	279277	exonic	pyruvate_carboxylase	G	A	G	A	A	A	G	A	A	A	G	A	A	A	A	A	A	A	G	A	A	G	G	G	G	G	A	G	G	A	A	A	G	A	G	A	A	A	A	A	G	A	G	G	G
1149	chr1	279339	exonic	pyruvate_carboxylase	A	A	A	A	A	A	A	A	A	A	A	A	A	A	A	A	A	A	A	A	A	A	A	A	A	A	A	A	A	A	A	A	A	A	A	A	A	A	A	A	G	A	A	A	A
1150	chr1	279743	exonic	hypothetical_protein	C	C	T	C	C	C	C	C	C	C	C	C	C	C	C	C	C	C	C	C	C	C	C	C	C	C	C	C	C	C	C	C	C	C	C	C	C	C	C	C	C	C	C	C	C
1151	chr1	281201	exonic	D-beta-hydroxybutyrate_dehydrogenase	C	A	C	A	C	C	C	C	C	C	C	A	A	A	A	A	A	A	C	C	A	C	C	C	C	C	C	C	C	C	C	C	C	C	C	A	A	A	A	C	C	C	C	C	C
1152	chr1	281264	exonic	D-beta-hydroxybutyrate_dehydrogenase	C	C	C	C	C	C	C	C	C	C	C	C	C	C	C	C	C	C	C	C	C	C	C	C	C	C	C	C	C	C	C	C	C	C	C	C	C	C	C	C	C	C	C	C	T
1153	chr1	281357	exonic	D-beta-hydroxybutyrate_dehydrogenase	A	A	G	A	A	A	A	A	A	A	A	A	A	A	A	A	A	A	A	A	A	A	A	A	A	A	A	A	A	A	A	A	A	A	A	A	A	A	A	A	A	A	A	A	A
1154	chr1	281473	exonic	D-beta-hydroxybutyrate_dehydrogenase	C	C	G	C	C	C	C	C	C	C	C	C	C	C	C	C	C	C	C	C	C	C	C	C	C	C	C	C	C	C	C	C	C	C	C	C	C	C	C	C	G	C	C	C	C
1155	chr1	281591	exonic	D-beta-hydroxybutyrate_dehydrogenase	T	T	T	T	C	C	T	T	T	T	T	T	T	T	T	T	T	T	T	C	T	T	T	T	T	T	T	T	T	C	T	T	T	T	T	T	T	T	T	T	T	T	T	T	T
1156	chr1	281649	upstream;downstream	4-hydroxy-3-methylbut-2-en-1-yl_diphosphate_synthase,D-beta-hydroxybutyrate_dehydrogenase;hypothetical_protein	C	C	C	C	C	C	C	C	C	C	C	C	C	C	C	C	C	C	C	C	C	C	C	C	C	C	C	C	C	C	C	C	C	C	C	C	C	C	C	C	C	C	C	C	T
1157	chr1	281736	exonic	4-hydroxy-3-methylbut-2-en-1-yl_diphosphate_synthase	A	A	C	A	A	A	A	A	A	A	A	A	A	A	A	A	A	A	A	A	A	C	A	A	A	A	A	A	C	A	A	A	A	A	C	A	A	A	A	A	C	A	A	A	A
1158	chr1	281945	exonic	4-hydroxy-3-methylbut-2-en-1-yl_diphosphate_synthase	C	C	C	C	C	C	C	C	C	C	C	C	C	C	C	C	C	C	C	C	C	C	C	C	C	C	C	C	C	C	C	C	C	C	C	C	C	C	C	C	T	C	C	C	C
1159	chr1	282114	exonic	4-hydroxy-3-methylbut-2-en-1-yl_diphosphate_synthase	G	G	T	G	G	G	G	G	G	G	G	G	G	G	G	G	G	G	G	G	G	G	G	G	G	G	G	G	G	G	G	G	G	G	G	G	G	G	G	G	G	G	G	G	G
1160	chr1	282261	exonic	4-hydroxy-3-methylbut-2-en-1-yl_diphosphate_synthase	A	A	G	A	A	A	A	A	A	A	A	A	A	A	A	A	A	A	A	A	A	A	A	A	A	A	A	A	A	A	A	A	A	A	A	A	A	A	A	A	A	A	A	A	A
1161	chr1	282930	exonic	4-hydroxy-3-methylbut-2-en-1-yl_diphosphate_synthase	A	A	A	A	A	A	A	A	A	A	A	A	A	A	A	A	A	A	A	A	A	A	A	A	A	A	A	A	A	A	A	A	A	A	A	A	A	A	A	A	G	A	A	A	A
1162	chr1	283056	exonic	geranyltranstransferase	T	T	T	T	T	T	T	T	T	T	T	T	T	T	T	T	T	T	T	T	T	C	T	T	T	T	T	T	C	T	T	T	T	T	C	T	T	T	T	T	T	T	T	T	T
1163	chr1	283407	exonic	geranyltranstransferase	C	C	C	C	C	C	C	C	C	C	C	C	C	C	C	C	C	C	C	C	C	C	C	C	C	C	C	C	C	C	C	C	C	C	C	C	C	C	C	C	T	C	C	C	C
1164	chr1	283579	exonic	geranyltranstransferase	A	A	A	A	A	A	A	A	A	A	A	A	A	A	A	A	A	A	A	A	A	A	A	A	A	A	A	A	A	A	A	A	A	A	A	C	A	A	A	A	A	A	A	A	A
1165	chr1	284003	upstream;downstream	geranyltranstransferase,monofunctional_biosynthetic_peptidoglycan_transglycosylase;4-hydroxy-3-methylbut-2-en-1-yl_diphosphate_synthase	A	A	A	A	A	A	A	A	A	A	A	A	A	A	A	A	A	A	A	A	A	A	A	A	A	A	A	A	A	A	A	A	A	A	A	A	A	A	A	A	G	A	A	A	A
1166	chr1	284290	exonic	monofunctional_biosynthetic_peptidoglycan_transglycosylase	G	G	G	G	G	G	A	G	G	G	G	G	G	G	G	G	G	G	G	G	G	G	G	G	G	G	G	A	G	G	G	G	A	G	G	G	G	G	G	G	G	G	G	G	G
1167	chr1	284377	exonic	monofunctional_biosynthetic_peptidoglycan_transglycosylase	C	T	C	T	T	T	C	T	T	T	C	T	T	T	T	T	T	T	C	T	T	C	C	C	C	C	T	C	C	T	T	T	C	T	C	T	T	T	T	T	C	T	C	C	C
1168	chr1	284487	exonic	monofunctional_biosynthetic_peptidoglycan_transglycosylase	T	C	C	C	C	C	T	C	C	C	T	C	C	C	C	C	C	C	T	C	C	C	T	T	T	C	C	T	C	C	C	C	T	C	C	C	C	C	C	C	C	C	C	C	C
1169	chr1	284615	exonic	monofunctional_biosynthetic_peptidoglycan_transglycosylase	G	A	A	A	A	A	G	A	A	A	G	A	A	A	A	A	A	A	G	A	A	A	G	G	G	A	A	G	A	A	A	A	G	A	A	A	A	A	A	A	A	A	A	A	A
1170	chr1	285808	upstream;downstream	acetyl-CoA_acetyltransferase,hypothetical_protein;50S_ribosomal_protein_L32,monofunctional_biosynthetic_peptidoglycan_transglycosylase	G	A	G	A	A	A	G	A	A	A	G	A	A	A	A	A	A	A	G	A	A	G	G	G	G	G	A	G	G	A	A	A	G	A	G	A	A	A	A	A	G	A	G	G	G
1171	chr1	285942	exonic	acetyl-CoA_acetyltransferase	G	G	G	G	G	G	G	G	G	G	G	G	G	G	G	G	G	G	G	G	G	G	G	G	G	G	G	G	G	G	G	G	G	G	G	G	G	G	G	G	A	G	G	G	G
1172	chr1	286181	exonic	acetyl-CoA_acetyltransferase	G	G	T	G	G	G	G	G	G	G	G	G	G	G	G	G	G	G	G	G	G	G	G	G	G	G	G	G	G	G	G	G	G	G	G	G	G	G	G	G	G	G	G	G	G
1173	chr1	286584	exonic	acetyl-CoA_acetyltransferase	A	A	G	A	A	A	A	A	A	A	A	A	A	A	A	A	A	A	A	A	A	A	A	A	A	A	A	A	A	A	A	A	A	A	A	A	A	A	A	A	A	A	A	A	A
1174	chr1	286753	exonic	acetyl-CoA_acetyltransferase	G	G	G	G	G	G	G	G	G	G	G	G	G	G	G	G	G	G	G	G	G	G	G	G	G	G	G	G	A	G	G	G	G	G	A	G	G	G	G	G	G	G	G	G	G
1175	chr1	286812	exonic	acetyl-CoA_acetyltransferase	C	C	C	C	C	C	C	C	C	C	C	C	C	C	C	C	C	C	C	C	C	T	C	C	C	C	C	C	T	C	C	C	C	C	T	C	C	C	C	C	C	C	C	C	C
1176	chr1	286834	exonic	acetyl-CoA_acetyltransferase	C	C	T	C	C	C	C	C	C	C	C	C	C	C	C	C	C	C	C	C	C	C	C	C	C	C	C	C	C	C	C	C	C	C	C	C	C	C	C	C	T	C	C	C	C
1177	chr1	286863	exonic	acetyl-CoA_acetyltransferase	C	C	C	C	C	C	C	C	C	C	C	C	C	C	C	C	C	C	C	C	C	T	C	C	C	C	C	C	T	C	C	C	C	C	T	C	C	C	C	C	C	C	C	C	C
1178	chr1	286981	exonic	acetyl-CoA_acetyltransferase	G	C	C	C	C	C	C	C	C	C	C	C	C	C	C	C	C	C	C	C	C	C	C	C	C	C	C	C	C	C	C	C	C	C	C	C	C	C	C	C	C	C	C	C	C
1179	chr1	286990	exonic	acetyl-CoA_acetyltransferase	C	T	C	T	T	T	C	T	T	T	C	T	T	T	T	T	T	T	C	T	T	C	C	C	C	C	T	C	C	T	T	T	C	T	C	T	T	T	T	T	C	T	C	C	C
1180	chr1	287013	exonic	acetyl-CoA_acetyltransferase	G	C	C	C	C	C	C	C	C	C	C	C	C	C	C	C	C	C	C	C	C	C	C	C	C	C	C	C	C	C	C	C	C	C	C	C	C	C	C	C	C	C	C	C	C
1181	chr1	287475	upstream;downstream	ATP-dependent_DNA_helicase;acetyl-CoA_acetyltransferase	C	C	C	C	T	T	C	C	C	C	C	C	C	C	C	C	C	C	C	T	C	C	C	C	C	C	C	C	C	T	C	C	C	C	C	C	C	C	C	C	C	C	C	C	C
1182	chr1	287703	exonic	ATP-dependent_DNA_helicase	C	T	C	T	T	T	T	T	T	T	T	T	T	T	T	T	T	T	T	T	T	T	T	T	T	T	T	T	T	T	T	T	T	T	T	T	T	T	T	T	T	T	T	T	T
1183	chr1	287833	exonic	ATP-dependent_DNA_helicase	G	G	G	G	G	G	A	G	G	G	G	G	G	G	G	G	G	G	G	G	G	G	G	G	G	G	G	A	G	G	G	G	A	G	G	G	G	G	G	G	G	G	G	G	G
1184	chr1	287859	exonic	ATP-dependent_DNA_helicase	C	C	T	C	C	C	C	C	C	C	C	C	C	C	C	C	C	C	C	C	C	C	C	C	C	C	C	C	C	C	C	C	C	C	C	C	C	C	C	C	C	C	C	C	C
1185	chr1	287892	exonic	ATP-dependent_DNA_helicase	T	G	T	G	G	G	T	G	G	G	T	G	G	G	G	G	G	G	T	G	G	T	T	T	T	T	G	T	T	G	G	G	T	G	T	G	G	G	G	G	T	G	T	T	T
1186	chr1	288599	exonic	ATP-dependent_DNA_helicase	A	A	C	A	A	A	A	A	A	A	A	A	A	A	A	A	A	A	A	A	A	A	A	A	A	A	A	A	A	A	A	A	A	A	A	A	A	A	A	A	A	A	A	A	A
1187	chr1	288934	exonic	ATP-dependent_DNA_helicase	C	C	C	C	C	C	C	C	C	C	C	C	C	C	C	C	C	C	C	C	C	C	C	C	C	C	C	C	C	C	C	C	C	C	T	C	C	C	C	C	C	C	C	C	C
1188	chr1	289002	exonic	ATP-dependent_DNA_helicase	T	C	T	C	C	C	T	C	C	C	T	C	C	C	C	C	C	C	T	C	C	T	T	T	T	T	C	T	T	C	C	C	T	C	T	C	C	C	C	C	T	C	T	T	T
1189	chr1	289029	exonic	ATP-dependent_DNA_helicase	T	T	C	T	T	T	T	T	T	T	T	T	T	T	T	T	T	T	T	T	T	T	T	T	T	T	T	T	T	T	T	T	T	T	T	T	T	T	T	T	C	T	T	T	T
1190	chr1	289047	exonic	ATP-dependent_DNA_helicase	C	C	C	C	C	C	C	C	C	C	C	C	C	C	C	C	C	C	C	C	C	C	C	C	C	C	C	C	C	C	C	C	C	C	C	C	C	C	C	C	T	C	C	C	C
1191	chr1	289173	exonic	ATP-dependent_DNA_helicase	A	T	T	T	T	T	T	T	T	T	T	T	T	T	T	T	T	T	T	T	T	T	T	T	T	T	T	T	T	T	T	T	T	T	T	T	T	T	T	T	T	T	T	T	T
1192	chr1	289207	exonic	ATP-dependent_DNA_helicase	C	T	T	T	T	T	T	T	T	T	T	T	T	T	T	T	T	T	T	T	T	T	T	T	T	T	T	T	T	T	T	T	T	T	T	T	T	T	T	T	T	T	T	T	T
1193	chr1	289267	exonic	ATP-dependent_DNA_helicase	G	G	G	G	G	G	G	G	G	G	G	G	G	G	G	G	G	G	G	G	G	G	G	G	G	G	G	G	G	G	G	G	G	G	G	G	A	G	G	G	G	G	G	G	G
1194	chr1	289406	exonic	ATP-dependent_DNA_helicase	A	A	A	A	A	A	A	A	A	A	A	A	A	A	A	A	A	A	A	A	A	G	A	A	A	A	A	A	G	A	A	A	A	A	G	A	A	A	A	A	A	A	A	A	A
1195	chr1	289851	exonic	ATP-dependent_DNA_helicase	C	C	C	C	C	C	C	C	C	C	C	C	C	C	C	C	C	C	C	C	C	A	C	C	C	C	C	C	A	C	C	C	C	C	A	C	C	C	C	C	C	C	C	C	C
1196	chr1	289914	exonic	ATP-dependent_DNA_helicase	T	C	C	C	C	C	C	C	C	C	T	C	C	C	C	C	C	C	C	C	C	C	C	C	C	C	C	C	C	C	C	C	C	C	C	C	C	C	C	C	C	C	C	C	C
1197	chr1	289926	exonic	ATP-dependent_DNA_helicase	A	A	A	A	A	A	A	A	A	A	A	A	A	A	A	A	A	A	A	A	A	G	A	A	A	A	A	A	G	A	A	A	A	A	G	A	A	A	A	A	A	A	A	A	A
1198	chr1	290492	exonic	ATP-dependent_DNA_helicase	A	A	A	A	A	A	A	A	A	A	A	A	A	A	A	A	A	A	A	A	A	A	A	A	A	A	A	A	A	A	A	A	A	A	A	A	A	A	A	C	A	A	A	A	A
1199	chr1	290605	exonic	ATP-dependent_DNA_helicase	A	A	A	A	A	A	A	A	A	A	A	A	A	A	A	A	A	A	A	A	A	A	A	A	A	A	A	A	A	A	G	G	A	A	A	A	A	A	A	A	A	A	A	A	A
1200	chr1	290759	exonic	heat_shock_protein_15	G	G	G	G	G	G	G	G	G	G	G	G	G	G	G	G	G	G	G	G	G	G	G	T	G	G	G	G	G	G	G	G	G	G	G	G	G	G	G	G	G	G	G	G	G
1201	chr1	290772	exonic	heat_shock_protein_15	G	G	G	G	G	G	G	G	G	G	G	G	G	G	G	G	G	G	G	G	G	G	G	G	G	G	G	G	G	G	G	G	G	G	G	G	G	G	G	G	G	G	G	G	G
1202	chr1	291034	exonic	heat_shock_protein_15	T	T	T	T	T	T	T	T	T	T	T	T	T	T	T	T	T	T	T	T	T	T	T	T	T	T	T	T	T	T	T	T	T	T	T	T	T	T	T	T	A	T	T	T	T
1203	chr1	291063	upstream;downstream	ferredoxin_II;ATP-dependent_DNA_helicase,heat_shock_protein_15	G	A	G	A	A	A	G	A	A	A	G	A	A	A	A	A	A	A	G	A	A	G	G	G	G	G	A	G	G	A	A	A	G	A	G	A	A	A	A	A	G	A	G	G	G
1204	chr1	291197	upstream;downstream	ferredoxin_II;ATP-dependent_DNA_helicase,heat_shock_protein_15	C	C	C	C	C	C	C	C	C	C	C	C	C	C	C	C	C	C	C	C	C	C	C	C	C	C	C	C	C	C	C	C	C	C	C	C	C	C	C	C	C	C	T	T	C
1205	chr1	291266	upstream;downstream	ferredoxin_II,transcriptional_regulator;ATP-dependent_DNA_helicase,heat_shock_protein_15	A	A	A	A	A	A	A	A	A	A	A	A	A	A	A	A	A	A	A	A	A	A	A	A	A	A	A	A	A	A	A	A	A	A	A	A	A	A	A	A	A	G	A	A	A
1206	chr1	291886	upstream;downstream	transcriptional_regulator;ferredoxin_II,heat_shock_protein_15	C	C	T	C	C	C	C	C	C	C	C	C	C	C	C	C	C	C	C	C	C	C	C	C	C	C	C	C	C	C	C	C	C	C	C	C	C	C	C	C	C	C	C	C	C
1207	chr1	292876	upstream;downstream	RNA_polymerase_factor_sigma-32;transcriptional_regulator	T	T	C	T	T	T	T	T	T	T	T	T	T	T	T	T	T	T	T	T	T	T	T	T	T	T	T	T	T	T	T	T	T	T	T	T	T	T	T	T	T	T	T	T	T
1208	chr1	292918	upstream;downstream	RNA_polymerase_factor_sigma-32;transcriptional_regulator	G	G	G	G	G	G	G	G	G	G	G	G	G	G	G	G	G	G	G	G	G	G	G	G	G	G	G	G	G	G	G	G	G	G	G	G	G	G	G	G	A	G	G	G	G
1209	chr1	292961	upstream;downstream	RNA_polymerase_factor_sigma-32;transcriptional_regulator	G	G	A	G	G	G	G	G	G	G	G	G	G	G	G	G	G	G	G	G	G	G	G	G	G	G	G	G	G	G	G	G	G	G	G	G	G	G	G	G	A	G	G	G	G
1210	chr1	292980	upstream;downstream	RNA_polymerase_factor_sigma-32;transcriptional_regulator	G	G	T	G	G	G	G	G	G	G	G	G	G	G	G	G	G	G	G	G	G	G	G	G	G	G	G	G	G	G	G	G	G	G	G	G	G	G	G	G	G	G	G	G	G
1211	chr1	293086	upstream;downstream	RNA_polymerase_factor_sigma-32;transcriptional_regulator	T	T	T	T	T	T	T	T	T	T	T	T	T	T	T	T	T	T	T	T	T	T	T	T	T	T	T	T	T	T	T	T	T	T	T	T	T	T	T	T	C	T	T	T	T
1212	chr1	293174	exonic	RNA_polymerase_factor_sigma-32	A	A	A	A	A	A	A	A	A	A	A	A	A	A	A	A	A	A	A	A	A	A	A	A	A	G	A	A	A	A	A	A	A	A	A	A	A	A	A	A	A	A	G	G	G
1213	chr1	293234	exonic	RNA_polymerase_factor_sigma-32	T	T	C	T	T	T	T	T	T	T	T	T	T	T	T	T	T	T	T	T	T	T	T	T	T	T	T	T	T	T	T	T	T	T	T	T	T	T	T	T	T	T	T	T	T
1214	chr1	293256	exonic	RNA_polymerase_factor_sigma-32	A	T	A	T	T	T	A	T	T	T	A	T	T	T	T	T	T	T	A	T	T	A	A	A	A	A	T	A	A	T	T	T	A	T	A	T	T	T	T	T	A	T	A	A	A
1215	chr1	293802	exonic	RNA_polymerase_factor_sigma-32	T	C	C	C	C	C	T	C	C	C	T	C	C	C	C	C	C	C	T	C	C	C	T	T	T	T	C	T	C	C	C	C	T	C	C	C	C	C	C	C	C	C	T	T	T
1216	chr1	293913	exonic	RNA_polymerase_factor_sigma-32	C	C	C	C	C	C	C	C	C	C	C	C	C	C	C	C	C	C	C	C	C	C	C	C	C	C	C	C	C	C	C	C	C	C	C	C	C	C	C	C	T	C	C	C	C
1217	chr1	294036	exonic	RNA_polymerase_factor_sigma-32	C	G	G	G	G	G	C	G	G	G	C	G	G	G	G	G	G	G	C	G	G	G	C	C	C	G	G	C	G	G	G	G	C	G	G	G	G	G	G	G	G	G	G	G	G
1218	chr1	294153	downstream	RNA_polymerase_factor_sigma-32,hypothetical_protein,zinc_metalloprotease	G	G	G	C	G	G	G	G	G	G	G	G	G	G	G	G	G	G	G	G	G	G	G	G	G	G	G	G	G	G	G	G	G	G	G	G	G	G	G	G	G	G	G	G	G
1219	chr1	294234	exonic	hypothetical_protein	C	C	C	C	C	C	C	C	C	C	C	C	C	C	C	C	C	C	C	C	C	C	C	C	C	C	C	C	C	C	C	C	C	C	C	C	C	C	C	C	C	C	C	C	T
1220	chr1	294287	exonic	hypothetical_protein	T	T	C	T	T	T	T	T	T	T	T	T	T	T	T	T	T	T	T	T	T	T	T	T	T	T	T	T	T	T	T	T	T	T	T	T	T	T	T	T	C	T	T	T	T
1221	chr1	294511	exonic	hypothetical_protein	G	G	G	G	G	G	G	G	G	G	G	G	G	G	G	G	G	G	G	G	G	A	G	G	G	G	G	G	G	G	G	G	G	G	G	G	G	G	G	G	G	G	G	G	G
1222	chr1	294532	exonic	hypothetical_protein	T	C	C	C	C	C	T	C	C	C	T	C	C	C	C	C	C	C	T	C	C	C	T	T	T	T	C	T	C	C	C	C	T	C	C	C	C	C	C	C	C	C	T	T	T
1223	chr1	294632	exonic	hypothetical_protein	C	C	T	C	C	C	C	C	C	C	C	C	C	C	C	C	C	C	C	C	C	C	C	C	C	C	C	C	C	C	C	C	C	C	C	C	C	C	C	C	C	C	C	C	C
1224	chr1	294791	exonic	hypothetical_protein	C	C	G	C	C	C	C	C	C	C	C	C	C	C	C	C	C	C	C	C	C	C	C	C	C	C	C	C	C	C	C	C	C	C	C	C	C	C	C	C	C	C	C	C	C
1225	chr1	294892	exonic	hypothetical_protein	G	G	G	G	G	G	G	G	G	C	G	G	G	G	G	G	G	G	G	G	G	G	G	G	G	G	G	G	G	G	G	G	G	G	G	G	G	G	G	G	G	G	G	G	G
1226	chr1	295020	exonic	zinc_metalloprotease	G	G	G	G	G	G	G	G	G	G	G	G	G	G	G	G	G	G	G	G	G	G	G	G	G	G	G	G	G	G	G	G	G	G	G	G	G	G	G	G	G	G	G	G	G
1227	chr1	295207	exonic	zinc_metalloprotease	G	T	G	T	T	T	G	T	T	T	G	T	T	T	T	T	T	T	G	T	T	G	G	G	G	G	T	G	G	T	T	T	G	T	G	T	T	T	T	T	G	T	G	G	G
1228	chr1	295308	exonic	zinc_metalloprotease	G	G	G	G	G	G	G	G	G	G	G	G	G	G	G	G	G	G	G	G	G	G	G	G	G	G	G	G	G	G	G	G	G	G	G	G	G	G	G	G	A	G	G	G	G
1229	chr1	295407	exonic	zinc_metalloprotease	G	G	C	G	G	G	G	G	G	G	G	G	G	G	G	G	G	G	G	G	G	G	G	G	G	G	G	G	G	G	G	G	G	G	G	G	G	G	G	G	C	G	G	G	G
1230	chr1	295646	exonic	zinc_metalloprotease	G	G	G	G	G	G	G	G	G	G	G	G	G	G	G	G	G	G	G	G	G	G	G	G	G	A	G	G	G	G	G	G	G	G	G	G	G	G	G	G	G	G	G	G	G
1231	chr1	295948	exonic	zinc_metalloprotease	T	T	C	T	T	T	T	T	T	T	T	T	T	T	T	T	T	T	T	T	T	T	T	T	T	T	T	T	T	T	T	T	T	T	T	T	T	T	T	T	C	T	T	T	T
1232	chr1	296090	exonic	zinc_metalloprotease	A	A	G	A	A	A	A	A	A	A	A	A	A	A	A	A	A	A	A	A	A	A	A	A	A	A	A	A	A	A	A	A	A	A	A	A	A	A	A	A	G	A	A	A	A
1233	chr1	296169	exonic	zinc_metalloprotease	G	A	A	A	A	A	G	A	A	A	G	A	A	A	A	A	A	A	G	A	A	A	G	G	G	A	A	G	A	A	A	A	G	A	A	A	A	A	A	A	A	A	A	A	A
1234	chr1	296253	exonic	zinc_metalloprotease	C	C	C	C	C	C	C	C	C	C	C	C	C	C	C	C	C	C	C	C	C	C	C	C	C	C	C	C	C	C	C	C	C	C	C	C	C	C	C	C	T	C	C	C	C
1235	chr1	296270	exonic	zinc_metalloprotease	G	G	G	G	G	G	G	G	G	G	G	G	G	G	G	G	G	G	G	G	G	G	G	G	G	G	G	G	G	G	G	G	G	G	G	G	G	G	G	G	G	G	A	G	G
1236	chr1	296299	exonic	zinc_metalloprotease	C	C	C	C	C	C	C	C	C	C	C	C	C	C	C	C	C	C	C	C	C	C	C	C	C	C	C	C	C	C	C	C	C	C	C	C	C	C	C	C	T	C	C	C	C
1237	chr1	296491	upstream;downstream	zinc_metalloprotease;thiamine_transport_ATP-binding_protein_ThiQ,thiamine_transporter_membrane_protein	G	T	G	T	T	T	G	T	T	T	G	T	T	T	T	T	T	T	G	T	T	G	G	G	G	G	T	G	G	T	T	T	G	T	G	T	T	T	T	T	G	G	G	G	G
1238	chr1	296501	upstream;downstream	zinc_metalloprotease;thiamine_transport_ATP-binding_protein_ThiQ,thiamine_transporter_membrane_protein	T	T	A	T	T	T	T	T	T	T	T	T	T	T	T	T	T	T	T	T	T	T	T	T	T	T	T	T	T	T	T	T	T	T	T	T	T	T	T	T	T	T	T	T	T
1239	chr1	296907	exonic	thiamine_transport_ATP-binding_protein_ThiQ	T	T	T	T	T	T	T	T	T	T	T	T	T	T	T	T	T	T	T	T	T	C	T	T	T	T	T	T	C	T	T	T	T	T	C	T	T	T	T	T	T	T	T	T	T
1240	chr1	296920	exonic	thiamine_transport_ATP-binding_protein_ThiQ	G	G	G	G	G	G	G	G	G	G	G	G	G	G	G	G	G	G	G	G	G	G	G	G	G	G	G	G	G	G	G	G	G	G	G	G	G	G	G	C	G	G	G	G	G
1241	chr1	297004	exonic	thiamine_transport_ATP-binding_protein_ThiQ	G	G	G	G	G	G	G	G	G	G	G	G	G	G	G	G	G	G	G	G	G	G	G	G	G	G	A	G	G	G	G	G	G	G	G	G	G	G	G	G	G	G	G	G	G
1242	chr1	297017	exonic	thiamine_transport_ATP-binding_protein_ThiQ	C	C	C	C	C	C	A	C	C	C	C	C	C	C	C	C	C	C	C	C	C	C	C	C	C	C	C	A	C	C	C	C	A	C	C	C	C	C	C	C	C	C	C	C	C
1243	chr1	297083	exonic	thiamine_transport_ATP-binding_protein_ThiQ	G	G	G	G	G	G	G	G	G	G	G	G	G	G	G	G	G	G	G	G	G	G	G	G	G	G	G	G	G	G	G	G	G	G	G	G	G	G	G	G	G	G	A	A	G
1244	chr1	297224	exonic	thiamine_transport_ATP-binding_protein_ThiQ	G	G	A	G	G	G	G	G	G	G	G	G	G	G	G	G	G	G	G	G	G	G	G	G	G	G	G	G	G	G	G	G	G	G	G	G	G	G	G	G	G	G	G	G	G
1245	chr1	297309	exonic	thiamine_transport_ATP-binding_protein_ThiQ	T	T	T	T	T	T	T	T	T	T	T	T	T	T	T	T	T	T	T	T	T	T	T	T	T	T	C	T	T	T	T	T	T	T	T	T	T	T	T	C	T	T	T	T	T
1246	chr1	297555	exonic	thiamine_transporter_membrane_protein	G	G	G	G	G	G	G	G	G	G	G	G	G	G	G	G	G	G	G	G	G	G	G	G	G	G	G	G	G	G	G	G	G	G	G	G	G	G	G	G	G	G	A	A	A
1247	chr1	297831	exonic	thiamine_transporter_membrane_protein	G	G	G	G	G	G	G	G	A	A	G	G	G	G	G	G	G	G	G	G	G	G	G	G	G	G	G	G	G	G	G	G	G	A	G	G	G	G	G	G	G	G	G	G	G
1248	chr1	298160	exonic	thiamine_transporter_membrane_protein	C	C	C	C	C	C	C	C	C	C	C	C	C	C	C	C	C	C	C	C	C	C	C	C	C	C	C	C	C	C	C	C	C	C	C	C	C	C	C	C	T	C	C	C	C
1249	chr1	298244	exonic	thiamine_transporter_membrane_protein	C	G	C	G	G	G	C	G	G	G	C	G	G	G	G	G	G	G	C	G	G	C	C	C	C	C	G	C	C	G	G	G	C	G	C	G	G	G	G	G	C	G	C	C	C
1250	chr1	298544	exonic	thiamine_transporter_membrane_protein	G	G	G	G	G	G	G	G	G	G	G	G	G	G	G	G	G	G	G	G	G	G	G	G	G	G	G	G	G	G	G	G	G	G	G	G	G	G	G	G	A	G	G	G	G
1251	chr1	298756	exonic	thiamine_transporter_membrane_protein	T	T	A	T	T	T	T	T	T	T	T	T	T	T	T	T	T	T	T	T	T	T	T	T	T	T	T	T	T	T	T	T	T	T	T	T	T	T	T	T	A	T	T	T	T
1252	chr1	298846	exonic	thiamine_transporter_membrane_protein	A	A	A	A	A	A	A	A	A	A	A	A	A	A	A	A	A	A	A	A	A	A	A	A	A	A	A	A	A	A	A	A	A	A	A	A	A	A	A	A	C	A	A	A	A
1253	chr1	298918	exonic	thiamine_transporter_membrane_protein	G	G	G	G	G	G	G	G	G	G	G	G	G	G	G	G	G	G	G	G	G	G	G	G	G	A	G	G	G	G	G	G	G	G	G	G	G	G	G	G	G	G	G	G	G
1254	chr1	299236	exonic	thiamine_transporter_substrate_binding_subunit	C	C	G	C	C	C	C	C	C	C	C	C	C	C	C	C	C	C	C	C	C	C	C	C	C	C	C	C	C	C	C	C	C	C	C	C	C	C	C	C	C	C	C	C	C
1255	chr1	299371	exonic	thiamine_transporter_substrate_binding_subunit	T	T	C	T	T	T	T	T	T	T	T	T	T	T	T	T	T	T	T	T	T	T	T	T	T	T	T	T	T	T	T	T	T	T	T	T	T	T	T	T	C	T	T	T	T
1256	chr1	299431	exonic	thiamine_transporter_substrate_binding_subunit	C	C	C	C	C	C	C	C	C	C	C	C	C	C	C	C	C	C	C	C	C	C	C	C	C	C	C	C	C	C	C	C	C	C	C	C	C	C	C	C	A	C	C	C	C
1257	chr1	299870	exonic	thiamine_transporter_substrate_binding_subunit	C	C	T	C	C	C	C	C	C	C	C	C	C	C	C	C	C	C	C	C	C	C	C	C	C	C	C	C	C	C	C	C	C	C	C	C	C	C	C	C	C	C	C	C	C
1258	chr1	299993	exonic	thiamine_transporter_substrate_binding_subunit	C	C	C	C	C	C	C	C	C	C	C	C	C	C	C	C	C	C	C	C	C	C	C	C	C	C	C	C	C	C	C	C	C	C	C	C	C	C	C	C	C	C	C	C	C
1259	chr1	300065	exonic	thiamine_transporter_substrate_binding_subunit	T	T	T	T	T	T	T	T	T	T	T	T	T	T	T	T	T	T	T	T	T	T	T	T	T	T	T	T	T	T	T	T	T	T	T	T	T	T	T	T	T	T	T	T	T
1260	chr1	300246	upstream	hypothetical_protein,nucleotide-binding_protein,thiamine_transporter_substrate_binding_subunit	C	C	C	C	C	C	C	C	C	C	C	C	C	C	C	C	C	C	C	C	C	C	C	C	C	C	C	C	C	C	T	T	C	C	C	C	C	C	C	C	C	C	C	C	C
1261	chr1	300272	upstream	hypothetical_protein,nucleotide-binding_protein,thiamine_transporter_substrate_binding_subunit	G	G	G	G	G	G	G	G	G	G	G	G	G	G	G	G	G	G	G	G	G	G	G	G	G	G	G	G	G	G	C	C	G	G	G	G	G	G	G	G	G	G	G	G	G
1262	chr1	300424	exonic	nucleotide-binding_protein	T	T	T	T	T	T	C	T	T	T	T	T	T	T	T	T	T	T	T	T	T	T	T	T	T	T	T	T	T	T	T	T	T	T	T	T	T	T	T	T	T	T	T	T	T
1263	chr1	300488	exonic	nucleotide-binding_protein	G	G	G	G	G	G	G	G	G	G	G	G	G	G	G	G	G	G	G	G	G	G	G	G	G	G	G	G	G	G	G	G	G	G	G	G	G	G	G	G	A	G	G	G	G
1264	chr1	300832	exonic	nucleotide-binding_protein	C	C	C	C	C	C	T	C	C	C	C	C	C	C	C	C	C	C	C	C	C	C	C	C	C	C	C	T	C	C	C	C	T	C	C	C	C	C	C	C	C	C	C	C	C
1265	chr1	301098	upstream;downstream	ABC_transporter_ATP-binding_protein,hypothetical_protein;nucleotide-binding_protein	C	C	C	C	C	C	C	C	C	C	C	C	C	C	C	C	C	C	C	C	C	C	C	C	C	C	C	C	C	C	C	C	C	C	C	C	C	C	C	C	T	C	C	C	C
1266	chr1	301280	exonic	hypothetical_protein	C	C	C	C	C	C	C	C	C	C	C	C	C	C	C	C	C	C	C	C	C	T	C	C	C	C	C	C	T	C	C	C	C	C	T	C	C	C	C	C	C	C	C	C	C
1267	chr1	301343	exonic	hypothetical_protein	C	C	C	C	C	C	C	C	C	C	C	C	C	C	C	C	C	C	C	C	C	C	C	C	C	C	C	C	C	C	C	C	C	C	C	C	C	C	C	C	C	C	C	C	C
1268	chr1	301413	exonic	hypothetical_protein	G	A	G	A	A	A	G	A	A	A	G	A	A	A	A	A	A	A	G	A	A	G	G	G	G	G	A	G	G	A	A	A	G	A	G	A	A	A	A	A	G	A	G	G	G
1269	chr1	301659	exonic	ABC_transporter_ATP-binding_protein	A	A	C	A	A	A	A	A	A	A	A	A	A	A	A	A	A	A	A	A	A	A	A	A	A	A	A	A	A	A	A	A	A	A	A	A	A	A	A	A	C	A	A	A	A
1270	chr1	302210	exonic	ABC_transporter_ATP-binding_protein	A	C	C	C	C	C	C	C	C	C	A	C	C	C	C	C	C	C	C	C	C	C	C	C	C	C	C	C	C	C	C	C	C	C	C	C	C	C	C	C	C	C	C	C	C
1271	chr1	302255	exonic	ABC_transporter_ATP-binding_protein	G	G	G	G	G	G	G	G	G	G	G	G	G	G	G	G	G	G	G	G	G	G	G	G	G	G	G	G	A	G	G	G	G	G	A	G	G	G	G	G	G	G	G	G	G
1272	chr1	302389	exonic	ABC_transporter_ATP-binding_protein	A	C	C	C	C	C	A	C	C	C	A	C	C	C	C	C	C	C	A	C	C	C	A	A	A	A	C	A	C	C	C	C	A	C	C	C	C	C	C	C	C	C	A	A	A
1273	chr1	302432	exonic	ABC_transporter_ATP-binding_protein	C	C	C	C	C	C	C	C	C	C	C	C	C	C	C	C	C	C	C	C	C	C	C	C	C	C	C	C	C	C	C	C	C	C	C	C	C	C	C	C	T	C	C	C	C
1274	chr1	302663	exonic	ABC_transporter_ATP-binding_protein	T	T	C	T	T	T	T	T	T	T	T	T	T	T	T	T	T	T	T	T	T	T	T	T	T	T	T	T	T	T	T	T	T	T	T	T	T	T	T	T	C	T	T	T	T
1275	chr1	302800	exonic	ABC_transporter_ATP-binding_protein	T	T	C	T	T	T	T	T	T	T	T	T	T	T	T	T	T	T	T	T	T	T	T	T	T	T	T	T	T	T	T	T	T	T	T	T	T	T	T	T	C	T	T	T	T
1276	chr1	302827	exonic	ABC_transporter_ATP-binding_protein	T	T	T	T	T	T	T	T	T	T	T	T	T	T	T	T	T	T	T	T	T	T	T	T	T	T	T	T	T	T	T	T	T	T	T	T	T	T	T	T	G	T	T	T	T
1277	chr1	302885	exonic	ABC_transporter_ATP-binding_protein	C	C	C	C	C	C	C	C	C	C	C	C	C	C	C	C	C	C	C	C	C	T	C	C	C	C	C	C	T	C	C	C	C	C	T	C	C	C	C	C	C	C	C	C	C
1278	chr1	302919	exonic	ABC_transporter_ATP-binding_protein	G	G	A	G	G	G	G	G	G	G	G	G	G	G	G	G	G	G	G	G	G	G	G	G	G	G	G	G	G	G	G	G	G	G	G	G	G	G	G	G	G	G	G	G	G
1279	chr1	302972	exonic	ABC_transporter_ATP-binding_protein	C	T	C	T	T	T	C	T	T	T	C	T	T	T	T	T	T	T	C	T	T	C	C	C	C	C	T	C	C	T	T	T	C	T	C	T	T	T	T	T	C	T	C	C	C
1280	chr1	303047	exonic	ABC_transporter_ATP-binding_protein	T	T	T	T	T	T	T	T	T	T	T	T	T	T	T	T	T	T	T	T	T	T	T	T	T	T	T	T	T	T	T	T	T	T	T	T	C	T	T	T	T	T	T	T	T
1281	chr1	303236	exonic	ABC_transporter_ATP-binding_protein	G	G	G	G	G	G	G	G	G	G	G	G	G	G	G	G	G	G	G	G	G	G	G	G	G	G	G	G	G	G	G	G	G	G	G	G	G	G	G	G	G	G	G	G	G
1282	chr1	304217	exonic	hypothetical_protein	C	C	C	C	C	C	C	C	C	C	C	C	C	C	C	C	C	C	C	C	C	C	C	C	C	C	C	C	C	C	C	C	C	C	C	C	C	C	C	C	T	C	C	C	C
1283	chr1	304344	exonic	hypothetical_protein	G	G	G	G	G	G	G	G	G	G	G	G	G	G	G	G	G	G	G	G	G	G	G	G	G	G	G	G	G	G	G	G	G	G	G	G	G	G	G	G	G	G	G	G	G
1284	chr1	304484	exonic	hypothetical_protein	A	A	A	A	A	A	A	A	A	A	A	A	A	A	A	A	A	A	A	A	A	A	A	A	A	A	A	A	A	A	A	A	A	A	A	A	A	A	A	C	A	A	A	A	A
1285	chr1	304535	exonic	hypothetical_protein	T	T	T	T	T	T	T	T	T	T	T	T	T	T	T	T	T	T	T	T	T	C	T	T	T	T	T	T	C	T	T	T	T	T	C	T	T	T	T	T	T	T	T	T	T
1286	chr1	304594	exonic	hypothetical_protein	T	T	T	T	T	T	T	T	T	T	T	T	T	T	T	T	T	T	T	T	T	T	T	T	T	C	T	T	T	T	T	T	T	T	T	T	T	T	T	T	T	T	T	T	T
1287	chr1	304771	upstream	hypothetical_protein,pyruvate_kinase	C	C	C	C	C	C	C	C	C	C	C	C	C	C	C	C	C	C	C	C	C	C	C	C	C	C	C	C	C	C	C	C	C	C	C	C	C	C	C	C	C	C	C	C	C
1288	chr1	304820	upstream	hypothetical_protein,pyruvate_kinase	A	A	A	A	A	A	A	A	A	A	A	A	A	A	A	A	A	A	A	A	A	A	A	A	A	A	A	A	A	A	A	A	A	A	A	A	A	A	A	A	G	A	A	A	A
1289	chr1	304872	upstream	hypothetical_protein,pyruvate_kinase	C	C	C	C	C	C	C	C	C	C	C	C	C	C	C	C	C	C	C	C	C	C	C	C	C	T	C	C	C	C	C	C	C	C	C	C	C	C	C	C	C	C	C	C	C
1290	chr1	305625	exonic	pyruvate_kinase	G	G	G	G	G	G	G	G	G	G	G	G	G	G	G	G	G	G	G	G	G	G	G	G	G	G	G	G	G	G	G	G	G	G	G	G	G	G	G	G	A	G	G	G	G
1291	chr1	305688	exonic	pyruvate_kinase	C	C	C	C	C	C	C	C	C	C	C	C	C	C	C	C	C	C	C	C	C	C	C	C	C	C	C	C	C	C	C	C	C	C	C	C	C	C	C	C	T	C	C	C	C
1292	chr1	305847	exonic	pyruvate_kinase	G	A	A	A	A	A	G	A	A	A	G	A	A	A	A	A	A	A	G	A	A	A	G	G	G	G	A	G	A	A	A	A	G	A	A	A	A	A	A	A	A	A	G	G	G
1293	chr1	305858	exonic	pyruvate_kinase	T	T	T	T	T	T	T	T	T	T	T	T	T	T	T	T	T	T	T	T	T	T	T	T	T	T	T	T	T	T	T	T	T	T	T	T	T	T	T	T	T	T	T	T	T
1294	chr1	305945	exonic	pyruvate_kinase	A	A	A	A	A	A	A	A	A	A	A	A	A	A	A	A	A	A	A	A	A	A	A	A	A	A	A	A	A	A	A	A	A	A	A	A	A	A	A	C	A	A	A	A	A
1295	chr1	306139	exonic	pyruvate_kinase	G	G	T	G	G	G	G	G	G	G	G	G	G	G	G	G	G	G	G	G	G	G	G	G	G	G	G	G	G	G	G	G	G	G	G	G	G	G	G	G	G	G	G	G	G
1296	chr1	306473	exonic	pyruvate_kinase	C	T	C	T	T	T	C	T	T	T	C	T	T	T	T	T	T	T	C	T	T	C	C	C	C	C	T	C	C	T	T	T	C	T	C	T	T	T	T	T	C	T	C	C	C
1297	chr1	306584	exonic	pyruvate_kinase	A	A	A	A	A	A	A	A	A	A	A	A	A	A	A	A	A	A	A	A	A	T	A	A	A	A	A	A	T	A	A	A	A	A	T	A	A	A	A	A	A	A	A	A	A
1298	chr1	306709	exonic	pyruvate_kinase	A	G	G	G	G	G	A	G	G	G	A	G	G	G	G	G	G	G	A	G	G	G	A	A	A	A	G	A	G	G	G	G	A	G	G	G	G	G	G	G	G	G	A	A	A
1299	chr1	306819	exonic	pyruvate_kinase	A	A	A	A	A	A	A	A	A	A	A	A	A	A	A	A	A	A	A	A	A	A	A	A	A	A	A	A	A	A	A	A	A	A	A	A	A	A	A	A	T	A	A	A	A
1300	chr1	307311	exonic	2-hydroxy-6-oxo-2%2C4-heptadienoate_hydrolase	A	G	G	G	G	G	G	G	G	G	A	G	G	G	G	G	G	G	A	G	G	G	A	A	A	G	G	G	G	G	G	G	G	G	G	G	G	G	G	G	G	G	G	G	G
1301	chr1	308270	exonic	phosphoribosylaminoimidazole_carboxylase_ATPase_subunit	T	T	C	T	T	T	T	T	T	T	T	T	T	T	T	T	T	T	T	T	T	T	T	T	T	T	T	T	T	T	T	T	T	T	T	T	T	T	T	T	C	T	T	T	T
1302	chr1	308313	exonic	phosphoribosylaminoimidazole_carboxylase_ATPase_subunit	A	A	C	A	A	A	A	A	A	A	A	A	A	A	A	A	A	A	A	A	A	A	A	A	A	A	A	A	A	A	A	A	A	A	A	A	A	A	A	A	A	A	A	A	A
1303	chr1	308428	exonic	phosphoribosylaminoimidazole_carboxylase_ATPase_subunit	C	C	C	C	C	C	C	C	C	C	C	C	C	C	C	C	C	C	C	C	C	C	C	C	C	C	C	C	C	C	C	C	C	C	C	C	C	C	C	C	T	C	C	C	C
1304	chr1	308483	exonic	phosphoribosylaminoimidazole_carboxylase_ATPase_subunit	G	G	G	G	G	G	A	G	G	G	G	G	G	G	G	G	G	G	G	G	G	G	G	G	G	G	G	A	G	G	G	G	G	G	G	G	G	G	G	G	G	G	G	G	G
1305	chr1	308877	exonic	phosphoribosylaminoimidazole_carboxylase_ATPase_subunit	A	G	G	G	G	G	A	G	G	G	A	G	G	G	G	G	G	G	A	G	G	G	A	A	A	G	G	A	G	G	G	G	A	G	G	G	G	G	G	G	G	G	G	G	G
1306	chr1	308895	exonic	phosphoribosylaminoimidazole_carboxylase_ATPase_subunit	C	C	C	C	C	C	C	C	C	C	C	C	C	C	C	C	C	C	C	C	C	C	C	C	C	C	T	C	C	C	C	C	C	C	C	C	C	C	C	C	C	C	C	C	C
1307	chr1	309197	exonic	phosphoribosylaminoimidazole_carboxylase_ATPase_subunit	G	G	G	G	G	G	G	G	G	G	G	G	G	G	G	G	G	G	G	G	G	G	G	G	G	G	G	G	G	G	G	G	G	G	G	G	G	G	G	G	G	G	G	G	G
1308	chr1	309624	exonic	phosphoribosylaminoimidazole_carboxylase_catalytic_subunit	C	C	C	C	C	C	T	C	C	C	C	C	C	C	C	C	C	C	C	C	C	C	C	C	C	C	C	T	C	C	C	C	T	C	C	C	C	C	C	C	C	C	C	C	C
1309	chr1	309750	exonic	phosphoribosylaminoimidazole_carboxylase_catalytic_subunit	C	C	C	C	C	C	C	C	T	T	C	C	C	C	C	C	C	C	C	C	C	C	C	C	C	C	C	C	C	C	C	C	C	T	C	C	C	C	C	C	C	C	C	C	C
1310	chr1	309761	exonic	phosphoribosylaminoimidazole_carboxylase_catalytic_subunit	C	C	C	C	C	C	C	C	C	C	C	C	C	C	C	C	C	C	C	C	C	C	C	C	C	C	C	C	C	C	C	C	C	C	C	C	C	C	C	C	G	C	C	C	C
1311	chr1	309772	exonic	phosphoribosylaminoimidazole_carboxylase_catalytic_subunit	T	T	T	T	T	T	T	T	T	T	T	T	T	T	T	T	T	T	T	T	T	T	T	T	T	T	T	T	T	T	T	T	T	T	T	T	T	T	T	T	C	T	T	T	T
1312	chr1	309865	exonic	phosphoribosylaminoimidazole_carboxylase_catalytic_subunit	A	A	T	A	A	A	A	A	A	A	A	A	A	A	A	A	A	A	A	A	A	A	A	A	A	A	A	A	A	A	A	A	A	A	A	A	A	A	A	A	T	A	A	A	A
1313	chr1	310134	exonic	hypothetical_protein	A	A	G	A	A	A	A	A	A	A	A	A	A	A	A	A	A	A	A	A	A	A	A	A	A	A	A	A	A	A	A	A	A	A	A	A	A	A	A	A	G	A	A	A	A
1314	chr1	310176	upstream;downstream	hypothetical_protein,phosphoribosylaminoimidazole_carboxylase_ATPase_subunit,phosphoribosylaminoimidazole_carboxylase_catalytic_subunit;major_facilitator_superfamily_transporter	C	C	C	C	C	C	C	C	C	C	C	C	C	C	C	C	C	C	C	C	C	C	C	C	C	C	C	C	C	C	C	C	C	C	C	C	C	C	C	C	T	C	C	C	C
1315	chr1	310470	upstream;downstream	hypothetical_protein,phosphoribosylaminoimidazole_carboxylase_catalytic_subunit;hypothetical_protein,major_facilitator_superfamily_transporter	T	T	T	T	T	T	T	T	T	T	T	T	T	T	T	T	T	T	T	T	T	A	T	T	T	T	T	T	A	T	T	T	T	T	A	T	T	T	T	T	T	T	T	T	T
1316	chr1	310626	exonic	hypothetical_protein	C	C	C	C	C	C	C	C	C	C	C	C	C	C	C	C	C	C	C	C	C	C	C	C	C	C	C	C	T	C	C	C	C	C	T	C	C	C	C	C	C	C	C	C	C
1317	chr1	310754	upstream;downstream	hypothetical_protein,phosphoribosylaminoimidazole_carboxylase_catalytic_subunit;hypothetical_protein,major_facilitator_superfamily_transporter	A	A	A	A	A	A	A	A	A	A	A	A	A	A	A	A	A	A	A	A	A	A	A	A	A	A	A	A	A	A	A	A	A	A	A	A	A	A	A	A	A	G	A	A	A
1318	chr1	310916	exonic	major_facilitator_superfamily_transporter	C	C	T	C	C	C	C	C	C	C	C	C	C	C	C	C	C	C	C	C	C	C	C	C	C	C	C	C	C	C	C	C	C	C	C	C	C	C	C	C	C	C	C	C	C
1319	chr1	310940	exonic	major_facilitator_superfamily_transporter	T	T	T	T	T	T	T	T	T	T	T	T	T	T	T	T	T	T	T	T	T	T	T	T	T	T	T	T	T	T	T	T	T	T	T	T	T	T	T	T	T	T	T	T	G
1320	chr1	310997	exonic	major_facilitator_superfamily_transporter	G	T	G	T	T	T	G	T	T	T	G	T	T	T	T	T	T	T	G	T	T	G	G	G	G	G	T	G	G	T	T	T	G	T	G	T	T	T	T	T	G	T	G	G	G
1321	chr1	311330	exonic	major_facilitator_superfamily_transporter	C	C	C	C	C	C	C	C	C	C	C	C	C	C	C	C	C	C	C	C	C	C	C	C	C	T	C	C	C	C	C	C	C	C	C	C	C	C	C	C	C	C	T	T	T
1322	chr1	311486	exonic	major_facilitator_superfamily_transporter	T	T	T	T	T	T	T	T	T	T	T	T	T	T	T	T	T	T	T	T	T	T	T	T	T	T	T	T	T	T	T	T	T	T	T	G	T	T	T	T	T	T	T	T	T
1323	chr1	311605	exonic	major_facilitator_superfamily_transporter	C	C	C	C	C	C	C	C	C	C	C	C	C	C	C	C	C	C	C	C	C	T	C	C	C	C	C	C	T	C	C	C	C	C	T	C	C	C	C	C	C	C	C	C	C
1324	chr1	312303	exonic	hypothetical_protein	C	C	C	C	C	C	C	C	C	C	C	C	C	C	C	C	C	C	C	C	C	C	C	C	C	C	C	C	C	C	C	C	C	C	C	C	C	C	C	C	C	C	C	T	C
1325	chr1	312348	exonic	hypothetical_protein	T	T	C	T	T	T	T	T	T	T	T	T	T	T	T	T	T	T	T	T	T	T	T	T	T	T	T	T	T	T	T	T	T	T	T	T	T	T	T	T	C	T	T	T	T
1326	chr1	312483	upstream	hypothetical_protein,major_facilitator_superfamily_transporter,quinone_oxidoreductase	G	G	G	G	G	G	G	G	G	G	G	G	G	G	G	G	G	G	G	G	G	A	G	G	G	G	G	G	A	G	G	G	G	G	A	G	G	G	G	G	G	G	G	G	G
1327	chr1	312549	upstream	hypothetical_protein,major_facilitator_superfamily_transporter,quinone_oxidoreductase	A	A	A	A	A	A	A	A	A	A	A	A	A	A	A	A	A	A	A	A	A	A	A	A	A	T	A	A	A	A	A	A	A	A	A	A	A	A	A	A	A	A	A	A	A
1328	chr1	312710	exonic	quinone_oxidoreductase	G	G	G	G	G	G	G	G	G	G	G	G	G	G	G	G	G	G	G	G	G	G	G	G	G	G	G	G	G	G	G	G	G	G	G	G	G	G	G	G	A	G	G	G	G
1329	chr1	312993	exonic	quinone_oxidoreductase	G	G	T	G	G	G	G	G	G	G	G	G	G	G	G	G	G	G	G	G	G	G	G	G	G	G	G	G	G	G	G	G	G	G	G	G	G	G	G	G	G	G	G	G	G
1330	chr1	313079	exonic	quinone_oxidoreductase	T	T	C	T	T	T	T	T	T	T	T	T	T	T	T	T	T	T	T	T	T	T	T	T	T	T	T	T	T	T	T	T	T	T	T	T	T	T	T	T	C	T	T	T	T
1331	chr1	313290	exonic	quinone_oxidoreductase	A	A	A	A	A	A	A	A	A	A	A	A	A	A	A	A	A	A	A	A	A	A	A	A	A	A	A	A	A	A	A	A	A	A	A	A	A	A	A	A	G	A	A	A	A
1332	chr1	313326	exonic	quinone_oxidoreductase	G	A	G	A	A	A	G	A	A	A	G	A	A	A	A	A	A	A	G	A	A	G	G	G	G	G	A	G	G	A	A	A	G	A	G	A	A	A	A	A	G	A	G	G	G
1333	chr1	313373	exonic	quinone_oxidoreductase	C	T	C	T	T	T	C	T	T	T	C	T	T	T	T	T	T	T	C	T	T	C	C	C	C	C	T	C	C	T	T	T	C	T	C	T	T	T	T	T	C	T	C	C	C
1334	chr1	314103	exonic	hypothetical_protein	G	G	G	G	G	G	G	G	G	G	G	G	G	G	G	G	G	G	G	G	G	G	G	A	A	G	G	G	G	G	G	G	G	G	G	G	G	G	G	G	G	G	G	G	G
1335	chr1	314393	downstream	DeoR_family_transcriptional_regulator,hypothetical_protein,quinone_oxidoreductase	A	A	A	A	A	A	A	A	A	A	A	A	A	A	A	A	A	A	A	A	A	A	A	A	A	A	A	A	A	A	A	A	A	A	A	A	A	A	A	A	G	A	A	A	A
1336	chr1	314450	downstream	DeoR_family_transcriptional_regulator,hypothetical_protein,quinone_oxidoreductase	G	G	A	G	G	G	G	G	G	G	G	G	G	G	G	G	G	G	G	G	G	G	G	G	G	G	G	G	G	G	G	G	G	G	G	G	G	G	G	G	G	G	G	G	G
1337	chr1	314814	exonic	hypothetical_protein	C	C	C	C	C	C	C	C	C	C	C	C	C	C	C	C	C	C	C	C	C	C	C	C	C	C	C	C	C	C	C	C	C	C	C	C	C	C	C	C	C	C	C	C	T
1338	chr1	314988	upstream;downstream	hypothetical_protein;DeoR_family_transcriptional_regulator,hypothetical_protein	C	C	C	C	C	C	C	C	C	C	C	C	C	C	C	C	C	C	C	C	C	C	C	C	C	C	C	C	C	C	C	C	C	C	C	C	C	C	C	C	T	C	C	C	C
1339	chr1	315453	exonic	DeoR_family_transcriptional_regulator	C	C	C	C	C	C	C	C	C	C	C	C	C	C	C	C	C	C	C	C	C	C	C	C	C	C	C	C	C	C	C	C	C	C	C	C	C	C	C	C	A	C	C	C	C
1340	chr1	315931	exonic	DeoR_family_transcriptional_regulator	G	G	C	G	G	G	G	G	G	G	G	G	G	G	G	G	G	G	G	G	G	G	G	G	G	G	G	G	G	G	G	G	G	G	G	G	G	G	G	G	G	G	G	G	G
1341	chr1	317791	exonic	propionate-CoA_ligase	T	C	C	C	C	C	T	C	C	C	T	C	C	C	C	C	C	C	T	C	C	C	T	T	T	C	C	T	C	C	C	C	T	C	C	C	C	C	C	C	C	C	C	C	C
1342	chr1	317919	exonic	propionate-CoA_ligase	C	C	C	C	C	C	C	C	C	C	C	C	C	C	C	C	C	C	C	C	C	C	C	C	C	C	C	C	C	C	C	C	C	C	C	C	C	C	C	C	C	C	C	C	C
1343	chr1	318054	exonic	propionate-CoA_ligase	C	C	G	C	C	C	C	C	C	C	C	C	C	C	C	C	C	C	C	C	C	C	C	C	C	C	C	C	C	C	C	C	C	C	C	C	C	C	C	C	G	C	C	C	C
1344	chr1	318079	exonic	propionate-CoA_ligase	A	A	A	A	A	A	A	A	A	A	A	A	A	A	A	A	A	A	A	A	A	A	A	A	A	A	A	A	A	A	A	A	A	A	A	A	A	A	A	A	G	A	A	A	A
1345	chr1	318214	exonic	propionate-CoA_ligase	T	T	C	T	T	T	T	T	T	T	T	T	T	T	T	T	T	T	T	T	T	T	T	T	T	T	T	T	T	T	T	T	T	T	T	T	T	T	T	T	T	T	T	T	T
1346	chr1	318282	exonic	propionate-CoA_ligase	A	A	G	A	A	A	A	A	A	A	A	A	A	A	A	A	A	A	A	A	A	A	A	A	A	A	A	A	A	A	A	A	A	A	A	A	A	A	A	A	A	A	A	A	A
1347	chr1	319582	exonic	phosphoglycerate_kinase	T	C	C	C	C	C	T	C	C	C	T	C	C	C	C	C	C	C	T	C	C	C	T	T	T	T	C	T	C	C	C	C	T	C	C	C	C	C	C	C	C	C	T	T	T
1348	chr1	320184	exonic	phosphoglycerate_kinase	A	A	A	A	A	A	A	A	A	A	A	A	A	A	A	A	A	A	A	A	A	A	A	A	A	C	A	A	A	A	A	A	A	A	A	A	A	A	A	A	A	A	A	A	C
1349	chr1	320239	exonic	phosphoglycerate_kinase	A	A	A	A	A	A	A	A	A	A	A	A	A	A	A	A	A	A	A	A	A	A	A	A	A	A	A	A	A	A	A	A	A	A	A	A	A	A	A	A	A	G	A	A	A
1350	chr1	320323	exonic	phosphoglycerate_kinase	C	C	C	C	C	C	C	C	C	C	C	C	C	C	C	C	C	C	C	C	C	C	C	C	C	C	C	C	C	C	C	C	C	C	C	C	C	C	C	C	T	C	C	C	C
1351	chr1	320771	exonic	glyceraldehyde-3-phosphate_dehydrogenase	A	A	C	A	A	A	A	A	A	A	A	A	A	A	A	A	A	A	A	A	A	A	A	A	A	A	A	A	A	A	A	A	A	A	A	A	A	A	A	A	C	A	A	A	A
1352	chr1	320931	exonic	glyceraldehyde-3-phosphate_dehydrogenase	A	A	G	A	A	A	A	A	A	A	A	A	A	A	A	A	A	A	A	A	A	A	A	A	A	A	A	A	A	A	A	A	A	A	A	A	A	A	A	A	G	A	A	A	A
1353	chr1	320997	exonic	glyceraldehyde-3-phosphate_dehydrogenase	A	A	A	A	A	A	A	A	A	A	A	A	A	A	A	A	A	A	A	A	A	A	A	A	A	A	A	A	A	A	A	A	A	A	A	A	A	A	A	A	G	A	A	A	A
1354	chr1	321111	exonic	glyceraldehyde-3-phosphate_dehydrogenase	G	G	G	G	G	G	G	G	G	G	G	G	G	G	G	G	G	G	G	G	G	G	G	G	G	G	G	G	G	G	G	G	G	G	G	G	G	G	G	G	A	G	G	G	G
1355	chr1	321275	exonic	glyceraldehyde-3-phosphate_dehydrogenase	C	C	C	C	C	C	C	C	C	C	C	C	C	C	C	C	C	C	C	C	C	C	C	C	C	C	C	C	C	C	C	C	C	C	C	C	C	C	C	C	T	C	C	C	C
1356	chr1	321567	upstream;downstream	glyceraldehyde-3-phosphate_dehydrogenase;transketolase	T	T	C	T	T	T	T	T	T	T	T	T	T	T	T	T	T	T	T	T	T	T	T	T	T	T	T	T	T	T	T	T	T	T	T	T	T	T	T	T	C	T	T	T	T
1357	chr1	321647	exonic	transketolase	A	A	G	A	A	A	A	A	A	A	A	A	A	A	A	A	A	A	A	A	A	G	A	A	A	A	A	A	G	A	A	A	A	A	G	A	A	A	A	A	G	A	A	A	A
1358	chr1	321731	exonic	transketolase	G	T	G	T	G	G	G	G	G	G	G	T	T	T	T	T	T	T	G	G	T	G	G	G	G	G	G	G	G	G	G	G	G	G	G	T	T	T	T	G	G	G	G	G	G
1359	chr1	321778	exonic	transketolase	C	C	C	C	C	C	C	C	C	C	C	C	C	C	C	C	C	C	C	C	C	C	C	C	C	C	C	C	C	C	C	C	C	C	C	C	C	C	C	C	T	C	C	C	C
1360	chr1	321811	exonic	transketolase	T	T	C	T	T	T	T	T	T	T	T	T	T	T	T	T	T	T	T	T	T	T	T	T	T	T	T	T	T	T	T	T	T	T	T	T	T	T	T	T	C	T	T	T	T
1361	chr1	321875	exonic	transketolase	A	G	G	G	G	G	A	G	G	G	A	G	G	G	G	G	G	G	A	G	G	G	A	A	A	G	G	A	G	G	G	G	A	G	G	G	G	G	G	G	G	G	G	G	G
1362	chr1	321965	exonic	transketolase	A	A	A	A	A	A	A	A	A	A	A	A	A	A	A	A	A	A	A	A	A	A	A	A	A	G	A	A	A	A	A	A	A	A	A	A	A	A	A	A	A	A	G	G	G
1363	chr1	322835	exonic	transketolase	C	C	C	C	C	C	C	C	C	C	C	C	C	C	C	C	C	C	C	C	C	C	C	C	C	C	C	C	C	C	C	C	C	C	C	C	C	C	C	C	C	C	C	C	C
1364	chr1	323889	upstream	hypothetical_protein,transketolase	C	C	C	C	C	C	C	C	C	C	C	C	C	C	C	C	C	C	C	C	C	C	C	C	C	C	C	C	C	C	T	T	C	C	C	C	C	C	C	C	C	C	C	C	C
1365	chr1	323922	upstream	hypothetical_protein,transketolase	C	C	C	C	C	C	C	C	C	C	C	C	C	C	C	C	C	C	C	C	C	C	C	C	C	C	C	C	T	C	C	C	C	C	C	C	C	C	C	C	C	C	C	C	C
1366	chr1	324300	exonic	hypothetical_protein	A	A	C	A	A	A	A	A	A	A	A	A	A	A	A	A	A	A	A	A	A	A	A	A	A	A	A	A	A	A	A	A	A	A	A	A	A	A	A	A	C	A	A	A	A
1367	chr1	324668	upstream;downstream	5-formyltetrahydrofolate_cyclo-ligase,hypothetical_protein,transketolase;hypothetical_protein	C	C	T	C	C	C	C	C	C	C	C	C	C	C	C	C	C	C	C	C	C	C	C	C	C	C	C	C	C	C	C	C	C	C	C	C	C	C	C	C	C	C	C	C	C
1368	chr1	324716	upstream;downstream	5-formyltetrahydrofolate_cyclo-ligase,hypothetical_protein,transketolase;hypothetical_protein	C	C	G	C	C	C	C	C	C	C	C	C	C	C	C	C	C	C	C	C	C	C	C	C	C	C	C	C	C	C	C	C	C	C	C	C	C	C	C	C	G	C	C	C	C
1369	chr1	324882	exonic	hypothetical_protein	C	T	T	T	T	T	C	T	T	T	C	T	T	T	T	T	T	T	C	T	T	T	C	C	C	T	T	C	T	T	T	T	C	T	T	T	T	T	T	T	T	T	T	T	T
1370	chr1	324929	exonic	hypothetical_protein	C	C	C	C	C	C	C	C	C	C	C	C	C	C	C	C	C	C	C	C	C	C	C	C	C	C	C	C	C	C	C	C	C	C	C	C	C	C	C	C	C	C	C	C	C
1371	chr1	325308	exonic	5-formyltetrahydrofolate_cyclo-ligase	C	C	C	C	C	C	C	C	C	C	C	C	C	C	C	C	C	C	C	C	C	C	C	C	C	C	C	C	C	C	C	C	C	C	C	C	C	C	C	C	C	C	C	C	C
1372	chr1	326049	exonic	hypothetical_protein	T	T	T	T	T	T	T	T	T	T	T	T	T	T	T	T	T	T	T	T	T	G	T	T	T	T	T	T	G	T	T	T	T	T	G	T	T	T	T	T	T	T	T	T	T
1373	chr1	326091	exonic	hypothetical_protein	T	T	C	T	T	T	T	T	T	T	T	T	T	T	T	T	T	T	T	T	T	T	T	T	T	T	T	T	T	T	T	T	T	T	T	T	T	T	T	T	C	T	T	T	T
1374	chr1	326214	exonic	hypothetical_protein	C	C	T	C	C	C	C	C	C	C	C	C	C	C	C	C	C	C	C	C	C	C	C	C	C	C	C	C	C	C	C	C	C	C	C	C	C	C	C	C	C	C	C	C	C
1375	chr1	326504	exonic	hypothetical_protein	T	T	T	T	T	T	T	T	T	T	T	T	T	T	T	T	T	T	T	T	T	T	T	T	T	T	T	T	T	T	T	T	T	T	T	T	T	T	T	T	A	T	T	T	T
1376	chr1	326768	exonic	hypothetical_protein	G	G	G	G	G	G	G	G	G	G	G	G	G	G	G	G	G	G	G	G	G	G	G	G	G	A	G	G	G	G	G	G	G	G	G	G	G	G	G	G	G	G	A	A	A
1377	chr1	327119	exonic	hypothetical_protein	A	A	A	A	A	A	A	A	A	A	A	A	A	A	A	A	A	A	A	A	A	A	A	A	A	A	A	A	A	A	A	A	A	A	A	A	A	A	A	A	A	A	A	A	G
1378	chr1	327128	exonic	hypothetical_protein	A	A	A	A	A	A	A	A	A	A	A	A	A	A	A	A	A	A	A	A	A	A	A	A	A	A	A	A	A	A	A	A	A	A	A	A	A	A	A	A	A	G	A	A	A
1379	chr1	327146	exonic	hypothetical_protein	G	G	G	G	G	G	G	G	G	G	G	G	G	G	G	G	G	G	G	G	G	G	G	G	G	G	G	G	G	G	G	G	G	G	G	G	G	G	G	G	A	G	G	G	G
1380	chr1	327158	exonic	hypothetical_protein	G	T	G	T	T	T	G	T	T	T	G	T	T	T	T	T	T	T	G	T	T	G	G	G	G	G	T	G	G	T	T	T	G	T	G	T	T	T	T	T	G	T	G	G	G
1381	chr1	327257	exonic	hypothetical_protein	C	C	C	C	C	C	C	C	C	C	C	C	C	C	C	C	C	C	C	C	C	C	C	C	C	C	C	C	C	C	C	C	C	C	C	C	C	C	C	C	C	T	C	C	C
1382	chr1	327369	exonic	hypothetical_protein	G	G	G	G	G	G	G	G	G	G	G	G	G	G	G	G	G	G	G	G	G	G	G	G	G	G	G	G	G	G	G	G	G	G	G	G	G	G	G	G	G	G	G	G	G
1383	chr1	327506	exonic	hypothetical_protein	C	A	A	A	A	A	C	A	A	A	C	A	A	A	A	A	A	A	C	A	A	A	C	C	C	A	A	C	A	A	A	A	C	A	A	A	A	A	A	A	A	A	A	A	A
1384	chr1	327807	exonic	2Fe-2S_ferredoxin	T	T	T	T	T	T	T	T	T	T	T	T	T	T	T	T	T	T	T	T	T	T	T	T	T	T	T	T	T	T	T	T	T	T	T	T	T	T	T	T	C	T	T	T	T
1385	chr1	328485	exonic	BioY_protein	G	G	G	G	G	G	G	G	G	G	G	G	G	G	G	G	G	G	G	G	G	G	G	G	G	G	G	G	A	G	G	G	G	G	G	G	G	G	G	G	G	G	G	G	G
1386	chr1	328521	exonic	BioY_protein	G	G	G	G	G	G	G	G	G	G	G	G	G	G	G	G	G	G	G	G	G	T	G	G	G	G	G	G	T	G	G	G	G	G	T	G	G	G	G	G	G	G	G	G	G
1387	chr1	329089	exonic	GntR_family_transcriptional_regulator	C	C	C	C	C	C	C	C	C	C	C	C	C	C	C	C	C	C	C	C	C	C	C	C	C	C	C	C	C	C	C	C	C	C	C	C	C	C	C	C	C	T	C	C	C
1388	chr1	329341	exonic	GntR_family_transcriptional_regulator	G	T	G	T	T	T	G	T	T	T	G	T	T	T	T	T	T	T	G	T	T	G	G	G	G	G	T	G	G	T	T	T	G	T	G	T	T	T	T	T	G	T	G	G	G
1389	chr1	329351	exonic	GntR_family_transcriptional_regulator	G	G	A	G	G	G	G	G	G	G	G	G	G	G	G	G	G	G	G	G	G	G	G	G	G	G	G	G	G	G	G	G	G	G	G	G	G	G	G	G	G	G	G	G	G
1390	chr1	329421	upstream	BioY_protein,GntR_family_transcriptional_regulator,hypothetical_protein	T	T	T	T	T	T	T	T	T	T	T	T	T	T	T	T	T	T	T	T	T	T	T	T	T	T	T	T	T	T	T	T	T	T	T	T	T	T	T	T	C	T	T	T	T
1391	chr1	330937	upstream;downstream	50S_ribosomal_protein_L31,transport_ATP-binding_protein_msbA;hypothetical_protein	A	G	G	G	G	G	G	G	G	G	A	G	G	G	G	G	G	G	G	G	G	G	G	G	G	G	G	G	G	G	G	G	G	G	G	G	G	G	G	G	G	G	G	G	G
1392	chr1	331975	exonic	transport_ATP-binding_protein_msbA	C	C	C	C	C	C	C	C	C	C	C	C	C	C	C	C	C	C	C	C	C	C	C	C	C	C	C	C	C	C	C	C	C	C	C	C	C	C	C	C	C	C	C	C	C
1393	chr1	332521	exonic	transport_ATP-binding_protein_msbA	G	G	G	G	G	G	G	G	A	A	G	G	G	G	G	G	G	G	G	G	G	G	G	G	G	G	G	G	G	G	G	G	G	A	G	G	G	G	G	G	G	G	G	G	G
1394	chr1	332617	exonic	transport_ATP-binding_protein_msbA	T	T	C	T	T	T	T	T	T	T	T	T	T	T	T	T	T	T	T	T	T	T	T	T	T	T	T	T	T	T	T	T	T	T	T	T	T	T	T	T	C	T	T	T	T
1395	chr1	332967	downstream	hypothetical_protein,transport_ATP-binding_protein_msbA	T	C	T	C	C	C	T	C	C	C	T	C	C	C	C	C	C	C	T	C	C	T	T	T	T	T	C	T	T	C	C	C	T	C	T	C	C	C	C	C	T	C	T	T	T
1396	chr1	334097	exonic	MotA/TolQ/ExbB_proton_channel_family_protein	C	C	T	C	C	C	C	C	C	C	C	C	C	C	C	C	C	C	C	C	C	C	C	C	C	C	C	C	C	C	C	C	C	C	C	C	C	C	C	C	T	C	C	C	C
1397	chr1	334142	exonic	MotA/TolQ/ExbB_proton_channel_family_protein	T	T	T	T	T	T	T	T	T	T	T	T	T	T	T	T	T	T	T	T	T	T	T	T	T	T	T	T	T	T	T	T	T	T	T	T	T	T	T	T	T	T	T	T	T
1398	chr1	334429	exonic	MotA/TolQ/ExbB_proton_channel_family_protein	G	G	G	G	G	G	G	G	G	G	G	G	G	G	G	G	G	G	G	G	G	G	G	G	G	G	G	G	G	G	G	G	A	G	G	G	G	G	G	G	G	G	G	G	G
1399	chr1	334501	exonic	MotA/TolQ/ExbB_proton_channel_family_protein	G	G	G	G	G	G	G	G	G	G	G	G	G	G	G	G	G	G	G	G	G	A	G	G	G	G	G	G	A	G	G	G	G	G	A	G	G	G	G	G	G	G	G	G	G
1400	chr1	334558	exonic	MotA/TolQ/ExbB_proton_channel_family_protein	T	T	C	T	T	T	T	T	T	T	T	T	T	T	T	T	T	T	T	T	T	T	T	T	T	T	T	T	T	T	T	T	T	T	T	T	T	T	T	T	C	T	T	T	T
1401	chr1	335057	upstream;downstream	MotA/TolQ/ExbB_proton_channel_family_protein;myo-inositol-1(or_4)-monophosphatase	T	C	C	C	C	C	T	C	C	C	T	C	C	C	C	C	C	C	T	C	C	C	T	T	T	C	C	T	C	C	C	C	T	C	C	C	C	C	C	C	C	C	C	C	C
1402	chr1	335225	upstream;downstream	MotA/TolQ/ExbB_proton_channel_family_protein;myo-inositol-1(or_4)-monophosphatase	T	C	C	C	C	C	C	C	C	C	T	C	C	C	C	C	C	C	C	C	C	C	C	C	C	C	C	C	C	C	C	C	C	C	C	C	C	C	C	C	C	C	C	C	C
1403	chr1	335669	exonic	myo-inositol-1(or_4)-monophosphatase	C	C	A	C	C	C	C	C	C	C	C	C	C	C	C	C	C	C	C	C	C	C	C	C	C	C	C	C	C	C	C	C	C	C	C	C	C	C	C	C	C	C	C	C	C
1404	chr1	335717	exonic	myo-inositol-1(or_4)-monophosphatase	C	C	C	C	C	C	C	C	C	C	C	C	C	C	C	C	C	C	C	C	C	C	C	C	C	C	C	C	C	C	C	C	C	C	C	C	C	C	C	C	C	C	C	C	C
1405	chr1	335732	exonic	myo-inositol-1(or_4)-monophosphatase	C	C	C	C	C	C	C	C	C	C	C	C	C	C	C	C	C	C	C	C	C	C	C	C	C	C	C	C	C	C	C	C	C	C	C	C	C	C	C	C	T	C	C	C	C
1406	chr1	335900	exonic	myo-inositol-1(or_4)-monophosphatase	T	T	T	T	T	T	T	T	T	T	T	T	T	T	T	T	T	T	T	T	T	T	T	T	T	T	T	T	A	T	T	T	T	T	A	T	T	T	T	T	T	T	T	T	T
1407	chr1	335909	exonic	myo-inositol-1(or_4)-monophosphatase	C	C	G	C	C	C	C	C	C	C	C	C	C	C	C	C	C	C	C	C	C	C	C	C	C	C	C	C	C	C	C	C	C	C	C	C	C	C	C	C	C	C	C	C	C
1408	chr1	336033	exonic	myo-inositol-1(or_4)-monophosphatase	T	T	T	T	T	T	T	T	T	T	T	T	T	T	T	T	T	T	T	T	T	T	T	T	T	T	T	T	T	T	T	T	T	T	T	T	T	T	T	T	G	T	T	T	T
1409	chr1	336285	upstream;downstream	myo-inositol-1(or_4)-monophosphatase;elongation_factor_P,hypothetical_protein	G	G	G	G	G	G	G	G	G	G	G	G	G	G	G	G	G	G	G	G	G	G	G	G	G	A	G	G	G	G	G	G	G	G	G	G	G	G	G	G	G	G	A	A	A
1410	chr1	336363	exonic	elongation_factor_P	G	G	G	G	G	G	G	G	G	G	G	G	G	G	G	G	G	G	G	G	G	G	G	G	G	G	G	G	G	G	G	G	G	G	G	G	G	G	G	G	A	G	G	G	G
1411	chr1	336776	exonic	elongation_factor_P	C	C	C	C	C	C	C	C	C	C	C	C	C	C	C	C	C	C	C	C	C	C	C	C	C	C	C	C	C	C	C	C	C	C	C	C	C	C	C	C	G	C	C	C	C
1412	chr1	337019	upstream;downstream	elongation_factor_P,myo-inositol-1(or_4)-monophosphatase;hypothetical_protein	A	A	G	A	A	A	A	A	A	A	A	A	A	A	A	A	A	A	A	A	A	A	A	A	A	A	A	A	A	A	A	A	A	A	A	A	A	A	A	A	G	A	A	A	A
1413	chr1	337476	exonic	hypothetical_protein	G	G	A	G	G	G	G	G	G	G	G	G	G	G	G	G	G	G	G	G	G	G	G	G	G	G	G	G	G	G	G	G	G	G	G	G	G	G	G	G	G	G	G	G	G
1414	chr1	337609	exonic	hypothetical_protein	G	G	A	G	G	G	G	G	G	G	G	G	G	G	G	G	G	G	G	G	G	G	G	G	G	G	G	G	G	G	G	G	G	G	G	G	G	G	G	G	G	G	G	G	G
1415	chr1	338191	upstream;downstream	OPGC,hypothetical_protein;thiamine-phosphate_pyrophosphorylase	G	G	G	G	G	G	G	G	G	G	G	G	G	G	G	G	G	G	G	G	G	G	G	G	G	G	G	G	G	G	G	G	G	G	G	G	G	G	G	G	G	G	G	G	G
1416	chr1	338339	exonic	thiamine-phosphate_pyrophosphorylase	T	T	T	T	T	T	T	T	T	T	T	T	T	T	T	T	T	T	T	T	T	T	T	T	T	T	T	T	T	T	T	T	G	T	T	T	T	T	T	T	T	T	T	T	T
1417	chr1	338492	exonic	thiamine-phosphate_pyrophosphorylase	C	G	C	G	G	G	C	G	G	G	C	G	G	G	G	G	G	G	C	G	G	C	C	C	C	C	G	C	C	G	G	G	C	G	C	G	G	G	G	G	C	G	C	C	C
1418	chr1	338532	exonic	thiamine-phosphate_pyrophosphorylase	A	A	A	A	A	A	A	A	A	A	A	A	A	A	A	A	A	A	A	A	A	G	A	A	A	A	A	A	G	A	A	A	A	A	G	A	A	A	A	A	A	A	A	A	A
1419	chr1	339283	exonic	OPGC	T	T	T	T	T	T	T	T	T	T	T	T	T	T	T	T	T	T	T	T	T	T	T	T	T	T	T	T	T	T	T	T	T	T	T	T	T	T	T	T	T	T	T	T	G
1420	chr1	339834	exonic	OPGC	G	A	G	A	A	A	G	A	A	A	G	A	A	A	A	A	A	A	G	A	A	G	G	G	G	G	A	G	G	A	A	A	G	A	G	A	A	A	A	A	G	G	G	G	G
1421	chr1	340000	exonic	OPGC	A	A	A	A	A	A	A	A	A	A	A	A	A	A	A	A	A	A	A	A	A	G	A	A	A	A	A	A	G	A	A	A	A	A	G	A	A	A	A	A	A	A	A	A	A
1422	chr1	340136	exonic	OPGC	C	C	C	C	C	C	C	C	C	C	C	C	C	C	C	C	C	C	C	C	C	T	C	C	C	C	C	C	T	C	C	C	C	C	T	C	C	C	C	C	C	C	C	C	C
1423	chr1	340268	exonic	OPGC	T	T	T	T	T	T	C	T	T	T	T	T	T	T	T	T	T	T	T	T	T	T	T	T	T	T	T	C	T	T	T	T	C	T	T	T	T	T	T	T	T	T	T	T	T
1424	chr1	340312	upstream;downstream	hypothetical_protein;OPGC	G	G	T	G	G	G	G	G	G	G	G	G	G	G	G	G	G	G	G	G	G	G	G	G	G	G	G	G	G	G	G	G	G	G	G	G	G	G	G	G	G	G	G	G	G
1425	chr1	340434	upstream;downstream	Holliday_junction_resolvase,hypothetical_protein;OPGC	C	C	C	C	C	C	C	C	C	C	C	C	C	C	C	C	C	C	C	C	C	C	C	C	C	C	C	C	C	C	C	C	C	C	C	C	C	C	C	C	T	C	C	C	C
1426	chr1	340810	exonic	hypothetical_protein	C	C	T	C	C	C	C	C	C	C	C	C	C	C	C	C	C	C	C	C	C	C	C	C	C	C	C	C	C	C	C	C	C	C	C	C	C	C	C	C	C	C	C	C	C
1427	chr1	341062	exonic	hypothetical_protein	G	G	G	G	G	G	G	G	G	G	G	G	G	G	G	G	G	G	G	G	G	G	G	G	G	G	G	G	G	G	G	G	G	G	G	G	G	G	G	G	A	G	G	G	G
1428	chr1	341088	exonic	hypothetical_protein	C	C	C	C	C	C	C	C	C	C	C	C	C	C	C	C	C	C	C	C	C	C	C	C	C	A	C	C	C	C	C	C	C	C	C	C	C	C	C	C	C	C	A	A	A
1429	chr1	341116	exonic	hypothetical_protein	C	C	C	C	C	C	C	C	C	C	C	C	C	C	C	C	C	C	C	C	C	C	C	C	C	T	C	C	C	C	C	C	C	C	C	C	C	C	C	C	C	C	T	T	T
1430	chr1	341321	upstream;downstream	Holliday_junction_DNA_helicase_RuvA,Holliday_junction_resolvase;hypothetical_protein	T	T	T	T	T	T	T	T	T	T	T	T	T	T	T	T	T	T	T	T	T	T	T	T	T	T	T	T	T	T	T	T	T	T	T	T	T	T	T	T	T	T	T	T	T
1431	chr1	341329	upstream;downstream	Holliday_junction_DNA_helicase_RuvA,Holliday_junction_resolvase;hypothetical_protein	T	T	T	T	T	T	T	T	C	C	T	T	T	T	T	T	T	T	T	T	T	T	T	T	T	T	T	T	T	T	T	T	T	C	T	T	T	T	T	T	T	T	T	T	T
1432	chr1	341431	exonic	Holliday_junction_resolvase	G	G	G	G	G	G	G	G	G	G	G	G	G	G	G	G	G	G	G	G	G	G	G	G	G	G	G	G	G	G	G	G	G	G	G	G	G	G	G	G	T	G	G	G	G
1433	chr1	341510	exonic	Holliday_junction_resolvase	C	C	C	C	C	C	C	C	C	C	C	C	C	C	C	C	C	C	C	C	C	C	C	C	C	C	C	C	C	C	C	C	C	C	C	C	C	C	C	C	C	C	C	C	C
1434	chr1	342844	exonic	Holliday_junction_DNA_helicase_RuvB	A	A	A	A	A	A	A	A	A	A	A	A	A	A	A	A	A	A	A	A	A	A	A	A	A	A	A	A	A	A	A	A	A	A	A	A	A	A	A	A	G	A	A	A	A
1435	chr1	343230	exonic	Holliday_junction_DNA_helicase_RuvB	T	T	C	T	T	T	T	T	T	T	T	T	T	T	T	T	T	T	T	T	T	T	T	T	T	T	T	T	T	T	T	T	T	T	T	T	T	T	T	T	C	T	T	T	T
1436	chr1	343822	exonic	4-hydroxybenzoyl-CoA_thioesterase	G	G	A	G	G	G	G	G	G	G	G	G	G	G	G	G	G	G	G	G	G	G	G	G	G	G	G	G	G	G	G	G	G	G	G	G	G	G	G	G	G	G	G	G	G
1437	chr1	343838	exonic	4-hydroxybenzoyl-CoA_thioesterase	A	G	G	G	G	G	A	G	G	G	A	G	G	G	G	G	G	G	A	G	G	G	A	A	A	A	G	A	G	G	G	G	A	G	G	G	G	G	G	G	G	G	A	A	A
1438	chr1	344153	upstream;downstream	TOLQ_protein;4-hydroxybenzoyl-CoA_thioesterase,Holliday_junction_DNA_helicase_RuvB	C	C	T	C	C	C	C	C	C	C	C	C	C	C	C	C	C	C	C	C	C	C	C	C	C	C	C	C	C	C	C	C	C	C	C	C	C	C	C	C	C	C	C	C	C
1439	chr1	344278	upstream;downstream	TOLQ_protein,biopolymer_transport_EXBD_protein;4-hydroxybenzoyl-CoA_thioesterase,Holliday_junction_DNA_helicase_RuvB	G	G	A	G	G	G	G	G	G	G	G	G	G	G	G	G	G	G	G	G	G	G	G	G	G	G	G	G	G	G	G	G	G	G	G	G	G	G	G	G	G	G	G	G	G
1440	chr1	344303	upstream;downstream	TOLQ_protein,biopolymer_transport_EXBD_protein;4-hydroxybenzoyl-CoA_thioesterase,Holliday_junction_DNA_helicase_RuvB	C	T	C	T	T	T	C	T	T	T	C	T	T	T	T	T	T	T	C	T	T	C	C	C	C	C	T	C	C	T	T	T	C	T	C	T	T	T	T	T	C	T	C	C	C
1441	chr1	345086	exonic	TOLQ_protein	C	C	C	C	C	C	C	C	C	C	C	C	C	C	C	C	C	C	C	C	C	T	C	C	C	C	C	C	T	C	C	C	C	C	T	C	C	C	C	C	C	C	C	C	C
1442	chr1	345177	upstream;downstream	biopolymer_transport_EXBD_protein;TOLQ_protein	C	C	C	C	C	C	C	C	C	C	C	C	C	C	C	C	C	C	C	C	C	C	C	C	C	C	C	C	C	C	C	C	C	C	C	C	C	C	C	G	C	C	C	C	C
1443	chr1	345411	exonic	biopolymer_transport_EXBD_protein	G	T	T	T	T	T	T	T	T	T	T	T	T	T	T	T	T	T	T	T	T	T	T	T	T	T	T	T	T	T	T	T	T	T	T	T	T	T	T	T	T	T	T	T	T
1444	chr1	345420	exonic	biopolymer_transport_EXBD_protein	G	G	A	G	G	G	G	G	G	G	G	G	G	G	G	G	G	G	G	G	G	G	G	G	G	G	G	G	G	G	G	G	G	G	G	G	G	G	G	G	G	G	G	G	G
1445	chr1	345868	upstream;downstream	hypothetical_protein,translocation_protein_TolB;TOLQ_protein,biopolymer_transport_EXBD_protein	T	T	G	T	T	T	T	T	T	T	T	T	T	T	T	T	T	T	T	T	T	T	T	T	T	T	T	T	T	T	T	T	T	T	T	T	T	T	T	T	G	T	T	T	T
1446	chr1	346010	upstream;downstream	hypothetical_protein,translocation_protein_TolB;TOLQ_protein,biopolymer_transport_EXBD_protein	G	G	G	G	G	G	G	G	G	G	G	G	G	G	G	G	G	G	G	G	G	G	G	G	G	G	G	G	G	G	G	G	G	G	G	G	G	G	G	G	G	G	G	G	G
1447	chr1	346093	upstream;downstream	hypothetical_protein,translocation_protein_TolB;TOLQ_protein,biopolymer_transport_EXBD_protein	G	G	G	G	G	G	A	G	G	G	G	G	G	G	G	G	G	G	G	G	G	G	G	G	G	G	G	A	G	G	G	G	A	G	G	G	G	G	G	G	G	G	G	G	G
1448	chr1	346176	upstream;downstream	hypothetical_protein,translocation_protein_TolB;biopolymer_transport_EXBD_protein	G	G	G	G	G	G	G	G	G	G	G	G	G	G	G	G	G	G	G	G	G	G	G	G	G	G	G	G	G	G	G	G	G	G	G	G	G	G	G	G	A	G	G	G	G
1449	chr1	346190	exonic	hypothetical_protein	A	A	G	A	A	A	A	A	A	A	A	A	A	A	A	A	A	A	A	A	A	A	A	A	A	A	A	A	A	A	A	A	A	A	A	A	A	A	A	A	G	A	A	A	A
1450	chr1	346279	exonic	hypothetical_protein	G	G	G	G	G	G	G	G	G	G	G	G	G	G	G	G	G	G	G	G	G	G	G	G	G	G	G	G	G	G	G	G	G	G	G	G	G	G	G	G	A	G	G	G	G
1451	chr1	346390	exonic	hypothetical_protein	A	A	A	A	A	A	A	A	A	A	A	A	A	A	A	A	A	A	A	A	A	A	A	A	A	A	A	A	A	A	A	A	A	A	A	A	A	A	A	A	G	A	A	A	A
1452	chr1	346501	exonic	hypothetical_protein	G	G	A	G	G	G	G	G	G	G	G	G	G	G	G	G	G	G	G	G	G	G	G	G	G	G	G	G	G	G	G	G	G	G	G	G	G	G	G	G	G	G	G	G	G
1453	chr1	346901	exonic	translocation_protein_TolB	T	T	T	T	T	T	T	T	T	T	T	T	T	T	T	T	T	T	T	T	T	T	T	T	T	T	T	T	T	T	T	T	T	T	T	T	T	T	T	T	T	T	T	T	G
1454	chr1	347023	exonic	translocation_protein_TolB	C	A	A	A	A	A	C	A	A	A	C	A	A	A	A	A	A	A	C	A	A	A	C	C	C	A	A	C	A	A	A	A	C	A	A	A	A	A	A	A	A	A	A	A	A
1455	chr1	347158	exonic	translocation_protein_TolB	G	G	G	G	G	G	G	G	G	G	G	G	G	G	G	G	G	G	G	G	G	G	G	G	G	G	G	G	G	G	G	G	G	G	G	G	G	G	G	G	A	G	G	G	G
1456	chr1	347171	exonic	translocation_protein_TolB	A	A	A	A	A	A	A	A	A	A	A	A	A	A	A	A	A	A	A	A	A	A	A	A	A	A	A	A	A	A	A	A	A	A	A	A	A	A	A	A	G	A	A	A	A
1457	chr1	347448	exonic	translocation_protein_TolB	A	A	A	A	A	A	A	A	G	G	A	A	A	A	A	A	A	A	A	A	A	A	A	A	A	A	A	A	A	A	A	A	A	G	A	A	A	A	A	A	A	A	A	A	A
1458	chr1	347684	exonic	translocation_protein_TolB	T	T	T	T	T	T	T	T	T	T	T	T	T	T	T	T	T	T	T	T	T	T	T	T	T	T	T	T	T	T	T	T	T	T	T	T	T	T	T	T	C	T	T	T	T
1459	chr1	347837	exonic	translocation_protein_TolB	T	T	T	T	T	T	T	T	T	T	T	T	T	T	T	T	T	T	T	T	T	T	T	T	T	T	T	T	T	T	T	T	T	T	T	T	T	T	T	T	C	T	T	T	T
1460	chr1	348167	upstream;downstream	peptidoglycan-associated_lipoprotein;translocation_protein_TolB	A	A	A	A	A	A	A	A	A	A	A	A	A	A	A	A	A	A	A	A	A	A	A	A	A	A	A	A	A	A	C	C	A	A	A	A	A	A	A	A	A	A	A	A	A
1461	chr1	348293	upstream;downstream	peptidoglycan-associated_lipoprotein;translocation_protein_TolB	G	G	T	G	G	G	G	G	G	G	G	G	G	G	G	G	G	G	G	G	G	G	G	G	G	G	G	G	G	G	G	G	G	G	G	G	G	G	G	G	G	G	G	G	G
1462	chr1	348325	upstream;downstream	peptidoglycan-associated_lipoprotein;translocation_protein_TolB	G	G	G	G	G	G	G	G	G	G	G	G	G	G	G	G	G	G	G	G	G	G	G	G	G	G	G	G	G	G	G	G	G	G	G	G	G	G	G	G	G	G	G	G	G
1463	chr1	348351	upstream;downstream	peptidoglycan-associated_lipoprotein;translocation_protein_TolB	C	C	C	C	C	C	C	C	C	C	C	C	C	C	C	C	C	C	C	C	C	C	C	C	C	C	C	C	C	C	C	C	C	C	C	C	C	C	C	C	T	C	C	C	C
1464	chr1	348389	upstream;downstream	peptidoglycan-associated_lipoprotein;translocation_protein_TolB	T	C	C	C	C	C	T	C	C	C	T	C	C	C	C	C	C	C	T	C	C	C	T	T	T	C	C	T	C	C	C	C	T	C	C	C	C	C	C	C	C	C	C	C	C
1465	chr1	348439	exonic	peptidoglycan-associated_lipoprotein	G	G	G	G	G	G	G	G	G	G	G	G	G	G	G	G	G	G	G	G	G	G	G	G	G	G	G	G	G	G	G	G	G	G	G	G	G	G	G	G	C	G	G	G	G
1466	chr1	348575	exonic	peptidoglycan-associated_lipoprotein	A	A	A	A	A	A	A	A	A	A	A	A	A	A	A	A	A	A	A	A	A	A	A	A	A	A	A	A	G	A	A	A	A	A	G	A	A	A	A	A	A	A	A	A	A
1467	chr1	348590	exonic	peptidoglycan-associated_lipoprotein	G	G	G	G	G	G	G	G	G	G	G	G	G	G	G	G	G	G	G	G	G	G	G	G	G	G	G	G	G	G	G	G	G	G	G	G	G	G	G	G	G	G	G	G	G
1468	chr1	348676	exonic	peptidoglycan-associated_lipoprotein	G	G	G	G	G	G	G	G	G	G	G	G	G	G	G	G	G	G	G	G	G	T	G	G	G	G	G	G	G	G	G	G	G	G	G	G	G	G	G	G	G	G	G	G	G
1469	chr1	348786	exonic	peptidoglycan-associated_lipoprotein	A	A	A	A	A	A	G	A	A	A	A	A	A	A	A	A	A	A	A	A	A	A	A	A	A	A	A	G	A	A	A	A	G	A	A	A	A	A	A	A	A	A	A	A	A
1470	chr1	349018	downstream	peptidoglycan-associated_lipoprotein,translocation_protein_TolB	C	C	T	C	C	C	C	C	C	C	C	C	C	C	C	C	C	C	C	C	C	C	C	C	C	C	C	C	C	C	C	C	C	C	C	C	C	C	C	C	C	C	C	C	C
1471	chr1	349119	downstream	peptidoglycan-associated_lipoprotein	C	C	C	C	C	C	C	C	C	C	C	C	C	C	C	C	C	C	C	C	C	C	C	C	C	T	C	C	C	C	C	C	C	C	C	C	C	C	C	C	C	C	T	T	T
1472	chr1	349167	downstream	peptidoglycan-associated_lipoprotein	T	T	T	T	T	T	T	T	T	T	T	T	T	T	T	T	T	T	T	T	T	C	T	T	T	T	T	T	C	T	T	T	T	T	C	T	T	T	T	T	T	T	T	T	T
1473	chr1	350458	exonic	hypothetical_protein	C	C	T	C	C	C	C	C	C	C	C	C	C	C	C	C	C	C	C	C	C	C	C	C	C	C	C	C	C	C	C	C	C	C	C	C	C	C	C	C	C	C	C	C	C
1474	chr1	350691	exonic	hypothetical_protein	C	C	C	C	C	C	C	C	C	C	C	C	C	C	C	C	C	C	C	C	C	C	C	C	C	C	C	C	C	C	C	C	C	C	C	C	C	C	C	C	C	C	C	C	C
1475	chr1	350857	exonic	cell_cycle_protein_MESJ	C	C	C	C	C	C	C	C	C	C	C	C	C	C	C	C	C	C	C	C	C	C	C	C	C	C	C	C	C	C	C	C	C	C	C	C	C	C	C	C	T	C	C	C	C
1476	chr1	351260	exonic	cell_cycle_protein_MESJ	G	G	G	G	G	G	G	G	G	G	G	G	G	G	G	G	G	G	G	G	G	G	G	G	G	G	G	G	G	G	G	G	G	G	G	G	G	G	G	G	A	G	G	G	G
1477	chr1	351445	exonic	cell_cycle_protein_MESJ	T	T	T	G	T	T	T	T	T	T	T	T	T	T	T	T	T	T	T	T	T	T	T	T	T	T	T	T	T	T	T	T	T	T	T	T	T	T	T	T	T	T	T	T	T
1478	chr1	351975	exonic	cell_cycle_protein_MESJ	T	T	T	T	T	T	T	T	T	T	T	T	T	T	T	T	T	T	T	T	T	T	T	T	T	T	T	T	T	T	T	T	T	T	T	T	T	T	T	T	C	T	T	T	T
1479	chr1	352102	exonic	cell_cycle_protein_MESJ	T	T	T	T	T	T	T	T	T	T	T	T	T	T	T	T	T	T	T	T	T	T	T	T	T	C	T	T	T	T	T	T	T	T	T	T	T	T	T	T	T	T	T	T	T
1480	chr1	352209	upstream;downstream	cell_division_protein_FTSH;cell_cycle_protein_MESJ	C	C	A	C	C	C	C	C	C	C	C	C	C	C	C	C	C	C	C	C	C	C	C	C	C	C	C	C	C	C	C	C	C	C	C	C	C	C	C	C	A	C	C	C	C
1481	chr1	352939	exonic	cell_division_protein_FTSH	T	T	C	T	T	T	T	T	T	T	T	T	T	T	T	T	T	T	T	T	T	T	T	T	T	T	T	T	T	T	T	T	T	T	T	T	T	T	T	T	C	T	T	T	T
1482	chr1	353104	exonic	cell_division_protein_FTSH	C	C	T	C	C	C	C	C	C	C	C	C	C	C	C	C	C	C	C	C	C	C	C	C	C	C	C	C	C	C	C	C	C	C	C	C	C	C	C	C	C	C	C	C	C
1483	chr1	353206	exonic	cell_division_protein_FTSH	A	A	G	A	A	A	A	A	A	A	A	A	A	A	A	A	A	A	A	A	A	A	A	A	A	A	A	A	A	A	A	A	A	A	A	A	A	A	A	A	G	A	A	A	A
1484	chr1	353266	exonic	cell_division_protein_FTSH	T	T	C	T	T	T	T	T	T	T	T	T	T	T	T	T	T	T	T	T	T	T	T	T	T	T	T	T	T	T	T	T	T	T	T	T	T	T	T	T	C	T	T	T	T
1485	chr1	353312	exonic	cell_division_protein_FTSH	C	C	A	C	C	C	C	C	C	C	C	C	C	C	C	C	C	C	C	C	C	C	C	C	C	C	C	C	C	C	C	C	C	C	C	C	C	C	C	C	C	C	C	C	C
1486	chr1	353390	exonic	cell_division_protein_FTSH	G	G	G	G	G	G	G	G	G	G	G	G	G	G	G	G	G	G	G	G	G	G	G	G	G	G	G	G	G	G	G	G	G	G	G	G	G	G	G	G	A	G	G	G	G
1487	chr1	353940	exonic	cell_division_protein_FTSH	C	C	C	C	C	C	C	C	C	C	C	C	C	C	C	C	C	C	C	C	C	C	C	C	C	C	C	C	C	C	C	C	C	C	C	C	C	G	G	C	C	C	C	C	C
1488	chr1	354010	exonic	cell_division_protein_FTSH	A	A	G	A	A	A	A	A	A	A	A	A	A	A	A	A	A	A	A	A	A	A	A	A	A	A	A	A	A	A	A	A	A	A	A	A	A	A	A	A	G	A	A	A	A
1489	chr1	354309	upstream;downstream	phosphoglucosamine_mutase;cell_division_protein_FTSH	G	G	G	G	G	G	G	G	G	G	G	G	G	G	G	G	G	G	G	G	G	G	G	G	G	G	G	G	G	G	G	G	G	G	G	G	G	G	G	G	A	G	G	G	G
1490	chr1	354370	upstream;downstream	phosphoglucosamine_mutase;cell_division_protein_FTSH	G	G	A	G	G	G	G	G	G	G	G	G	G	G	G	G	G	G	G	G	G	G	G	G	G	G	G	G	G	G	G	G	G	G	G	G	G	G	G	G	G	G	G	G	G
1491	chr1	354680	exonic	phosphoglucosamine_mutase	T	T	A	T	T	T	T	T	T	T	T	T	T	T	T	T	T	T	T	T	T	T	T	T	T	T	T	T	T	T	T	T	T	T	T	T	T	T	T	T	T	T	T	T	T
1492	chr1	354938	exonic	phosphoglucosamine_mutase	T	T	T	T	T	T	T	T	T	T	T	T	T	T	T	T	T	T	T	T	T	T	T	T	T	T	T	T	T	T	T	T	T	T	T	T	T	T	T	T	T	T	T	T	T
1493	chr1	355172	exonic	phosphoglucosamine_mutase	C	T	C	T	T	T	C	T	T	T	C	T	T	T	T	T	T	T	C	T	T	C	C	C	C	C	T	C	C	T	T	T	C	T	C	T	T	T	T	T	C	T	C	C	C
1494	chr1	355198	exonic	phosphoglucosamine_mutase	G	G	A	G	G	G	G	G	G	G	G	G	G	G	G	G	G	G	G	G	G	G	G	G	G	G	G	G	G	G	G	G	G	G	G	G	G	G	G	G	A	G	G	G	G
1495	chr1	355323	exonic	phosphoglucosamine_mutase	A	A	A	A	A	A	A	A	A	A	A	A	A	A	A	A	A	A	A	A	A	A	A	A	A	A	A	A	A	A	A	A	A	A	A	A	A	A	A	A	A	A	T	T	A
1496	chr1	356129	exonic	heat_resistant_agglutinin_1	C	C	C	C	C	C	C	C	C	C	C	C	C	C	C	C	C	C	C	C	C	C	C	C	C	C	C	C	C	C	C	C	C	C	C	C	C	C	C	C	G	C	C	C	C
1497	chr1	356149	exonic	heat_resistant_agglutinin_1	A	A	G	A	A	A	A	A	A	A	A	A	A	A	A	A	A	A	A	A	A	A	A	A	A	A	A	A	A	A	A	A	A	A	A	A	A	A	A	A	G	A	A	A	A
1498	chr1	356250	exonic	heat_resistant_agglutinin_1	C	C	T	C	C	C	C	C	C	C	C	C	C	C	C	C	C	C	C	C	C	C	C	C	C	C	C	C	C	C	C	C	C	C	C	C	C	C	C	C	C	C	C	C	C
1499	chr1	356644	exonic	heat_resistant_agglutinin_1	G	G	G	G	G	G	G	G	G	G	G	G	G	G	G	G	G	G	G	G	G	G	G	G	G	A	G	G	G	G	G	G	G	G	G	G	G	G	G	G	G	G	G	G	G
1500	chr1	356938	upstream;downstream	sodium/bile_acid_cotransporter_family_protein;heat_resistant_agglutinin_1	T	G	G	G	G	G	T	G	G	G	T	G	G	G	G	G	G	G	T	G	G	G	T	T	T	G	G	T	G	G	G	G	T	G	G	G	G	G	G	G	G	G	G	G	G
1501	chr1	356961	upstream;downstream	sodium/bile_acid_cotransporter_family_protein;heat_resistant_agglutinin_1	A	A	A	A	A	A	A	A	A	A	A	A	A	A	A	A	A	A	A	A	A	A	A	A	A	A	A	A	A	A	A	A	A	A	A	A	A	A	A	A	A	A	C	C	A
1502	chr1	357141	exonic	sodium/bile_acid_cotransporter_family_protein	G	G	G	G	G	G	G	G	G	G	G	G	G	G	G	G	G	G	G	G	G	G	G	G	G	G	G	G	G	G	G	G	G	G	G	G	G	G	G	G	A	G	G	G	G
1503	chr1	357154	exonic	sodium/bile_acid_cotransporter_family_protein	G	G	G	G	G	G	G	G	G	G	G	G	G	G	G	G	G	G	G	G	G	G	G	G	G	G	G	G	G	G	G	G	G	G	G	G	G	G	G	G	G	G	A	G	G
1504	chr1	357404	exonic	sodium/bile_acid_cotransporter_family_protein	C	C	T	C	C	C	C	C	C	C	C	C	C	C	C	C	C	C	C	C	C	C	C	C	C	C	C	C	C	C	C	C	C	C	C	C	C	C	C	C	T	C	C	C	C
1505	chr1	357681	exonic	sodium/bile_acid_cotransporter_family_protein	G	G	A	G	G	G	G	G	G	G	G	G	G	G	G	G	G	G	G	G	G	G	G	G	G	G	G	G	G	G	G	G	G	G	G	G	G	G	G	G	G	G	G	G	G
1506	chr1	357853	exonic	sodium/bile_acid_cotransporter_family_protein	G	G	G	G	G	G	G	G	G	G	G	G	G	G	G	G	G	G	G	G	G	G	G	G	G	A	G	G	G	G	G	G	G	G	G	G	G	G	G	G	G	G	A	A	A
1507	chr1	357966	exonic	sodium/bile_acid_cotransporter_family_protein	A	C	A	C	C	C	A	C	C	C	A	C	C	C	C	C	C	C	A	C	C	A	A	A	A	A	C	A	A	C	C	C	A	C	A	C	C	C	C	C	A	C	A	A	A
1508	chr1	358157	exonic	phosphoserine_aminotransferase	C	C	C	C	C	C	C	C	C	C	C	C	C	C	C	C	C	C	C	C	C	C	C	C	C	C	C	C	C	C	C	C	C	C	C	C	C	C	C	C	C	C	C	C	C
1509	chr1	358224	exonic	phosphoserine_aminotransferase	A	A	A	A	A	A	A	A	A	A	A	A	A	A	A	A	A	A	A	A	A	A	A	A	A	A	A	A	A	A	A	A	A	A	A	A	A	A	A	A	T	A	A	A	A
1510	chr1	358313	exonic	phosphoserine_aminotransferase	T	T	T	T	T	T	T	T	C	C	T	T	T	T	T	T	T	T	T	T	T	T	T	T	T	T	T	T	T	T	T	T	T	C	T	T	T	T	T	T	T	T	T	T	T
1511	chr1	358324	exonic	phosphoserine_aminotransferase	C	C	C	C	C	C	T	C	C	C	C	C	C	C	C	C	C	C	C	C	C	C	C	C	C	C	C	T	C	C	C	C	T	C	C	C	C	C	C	C	C	C	C	C	C
1512	chr1	358480	exonic	phosphoserine_aminotransferase	G	G	G	G	G	G	G	G	G	G	G	G	G	G	G	G	G	G	G	G	G	G	G	G	G	G	G	G	G	G	G	G	G	G	G	G	G	G	G	G	G	G	G	G	G
1513	chr1	358634	exonic	phosphoserine_aminotransferase	T	C	C	C	C	C	T	C	C	C	T	C	C	C	C	C	C	C	T	C	C	C	T	T	T	T	C	T	C	C	C	C	T	C	C	C	C	C	C	C	C	C	T	T	T
1514	chr1	358890	exonic	phosphoserine_aminotransferase	C	A	C	A	A	A	C	A	A	A	C	A	A	A	A	A	A	A	C	A	A	C	C	C	C	C	A	C	C	A	A	A	C	A	C	A	A	A	A	A	C	A	C	C	C
1515	chr1	359247	exonic	phosphoserine_aminotransferase	G	G	A	G	G	G	G	G	G	G	G	G	G	G	G	G	G	G	G	G	G	G	G	G	G	G	G	G	G	G	G	G	G	G	G	G	G	G	G	G	G	G	G	G	G
1516	chr1	359321	exonic	hypothetical_protein,phosphoserine_aminotransferase	C	C	C	C	C	C	C	C	C	C	C	C	C	C	C	C	C	C	C	C	C	C	C	C	C	C	C	C	C	C	C	C	C	C	C	C	C	C	C	C	T	C	C	C	C
1517	chr1	359358	exonic	hypothetical_protein	C	T	T	T	T	T	C	T	T	T	C	T	T	T	T	T	T	T	C	T	T	T	C	C	C	C	T	C	T	T	T	T	C	T	T	T	T	T	T	T	T	T	C	C	C
1518	chr1	360105	exonic	D-3-phosphoglycerate_dehydrogenase	T	T	T	T	T	T	T	T	T	T	T	T	T	T	T	T	T	T	T	T	T	T	T	T	T	T	T	T	T	T	T	T	T	T	T	T	T	T	T	T	C	T	T	T	T
1519	chr1	360409	exonic	D-3-phosphoglycerate_dehydrogenase	T	T	C	T	T	T	T	T	T	T	T	T	T	T	T	T	T	T	T	T	T	T	T	T	T	T	T	T	T	T	T	T	T	T	T	T	T	T	T	T	C	T	T	T	T
1520	chr1	360527	exonic	D-3-phosphoglycerate_dehydrogenase	A	A	A	A	A	A	A	A	A	A	A	A	A	A	A	A	A	A	A	A	A	A	A	A	G	A	A	A	A	A	A	A	A	A	A	A	A	A	A	A	A	A	A	A	A
1521	chr1	360589	exonic	D-3-phosphoglycerate_dehydrogenase	C	C	C	C	C	C	C	C	C	C	C	C	C	C	C	C	C	C	C	C	C	T	C	C	C	C	C	C	T	C	C	C	C	C	T	C	C	C	C	C	C	C	C	C	C
1522	chr1	360943	exonic	D-3-phosphoglycerate_dehydrogenase	C	C	T	C	C	C	C	C	C	C	C	C	C	C	C	C	C	C	C	C	C	C	C	C	C	C	C	C	C	C	C	C	C	C	C	C	C	C	C	C	C	C	C	C	C
1523	chr1	361047	exonic	D-3-phosphoglycerate_dehydrogenase	C	C	T	C	C	C	C	C	C	C	C	C	C	C	C	C	C	C	C	C	C	C	C	C	C	C	C	C	C	C	C	C	C	C	C	C	C	C	C	C	C	C	C	C	C
1524	chr1	361241	exonic	acetyltransferase	C	C	C	C	C	C	C	C	C	C	C	C	C	C	C	C	C	C	C	C	C	C	C	C	C	C	C	C	C	C	C	C	C	C	C	C	C	C	C	C	A	C	C	C	C
1525	chr1	361249	exonic	acetyltransferase	C	C	C	C	C	C	C	C	C	C	C	C	C	C	C	C	C	C	C	C	C	C	C	C	C	T	C	C	C	C	C	C	C	C	C	C	C	C	C	C	C	C	C	C	C
1526	chr1	361284	exonic	acetyltransferase	C	C	C	C	C	C	C	C	C	C	C	C	C	C	C	C	C	C	C	C	C	C	C	C	C	C	C	C	C	C	C	C	C	C	C	C	C	C	C	C	C	C	C	C	C
1527	chr1	361492	exonic	acetyltransferase	G	A	G	A	A	A	G	A	A	A	G	A	A	A	A	A	A	A	G	A	A	G	G	G	G	G	A	G	G	A	A	A	G	A	G	A	A	A	A	A	G	G	G	G	G
1528	chr1	362213	exonic	adenylosuccinate_synthetase	G	G	G	G	G	G	G	G	G	G	G	G	G	G	G	G	G	G	G	G	G	G	G	G	G	G	G	G	G	G	G	G	G	G	G	G	G	G	G	G	G	G	G	G	G
1529	chr1	362974	exonic	adenylosuccinate_synthetase	C	C	C	C	C	C	C	C	C	C	C	C	C	C	C	C	C	C	C	C	C	C	C	C	C	C	C	C	C	C	C	C	T	C	C	C	C	C	C	C	C	C	C	C	C
1530	chr1	363091	exonic	adenylosuccinate_synthetase	A	G	G	G	G	G	A	G	G	G	A	G	G	G	G	G	G	G	A	G	G	G	A	A	A	A	G	A	G	G	G	G	A	G	G	G	G	G	G	G	G	G	A	A	A
1531	chr1	363883	upstream;downstream	transcriptional_regulator;adenylosuccinate_synthetase	C	A	A	A	A	A	C	A	A	A	C	A	A	A	A	A	A	A	C	A	A	A	C	C	C	A	A	C	A	A	A	A	C	A	A	A	A	A	A	A	A	A	A	A	A
1532	chr1	364259	upstream;downstream	transcriptional_regulator;proline/betaine_transporter	G	G	A	G	G	G	G	G	G	G	G	G	G	G	G	G	G	G	G	G	G	G	G	G	G	G	G	G	G	G	G	G	G	G	G	G	G	G	G	G	G	G	G	G	G
1533	chr1	364284	upstream;downstream	transcriptional_regulator;proline/betaine_transporter	G	G	A	G	G	G	G	G	G	G	G	G	G	G	G	G	G	G	G	G	G	G	G	G	G	G	G	G	G	G	G	G	G	G	G	G	G	G	G	G	G	G	G	G	G
1534	chr1	364439	exonic	transcriptional_regulator	G	G	C	G	G	G	G	G	G	G	G	G	G	G	G	G	G	G	G	G	G	G	G	G	G	G	G	G	G	G	G	G	G	G	G	G	G	G	G	G	G	G	G	G	G
1535	chr1	364479	exonic	transcriptional_regulator	G	G	G	G	G	G	G	G	G	G	G	G	G	G	G	G	G	G	G	G	G	G	G	G	G	G	G	G	G	G	T	G	G	G	G	G	G	G	G	G	C	G	G	G	G
1536	chr1	364675	exonic	transcriptional_regulator	G	G	G	G	G	G	G	G	G	G	G	G	G	G	G	G	G	G	G	G	G	G	G	G	G	G	G	G	G	G	G	G	G	G	A	G	G	G	G	G	G	G	G	G	G
1537	chr1	365130	exonic	proline/betaine_transporter	G	G	C	G	G	G	G	G	G	G	G	G	G	G	G	G	G	G	G	G	G	G	G	G	G	G	G	G	G	G	G	G	G	G	G	G	G	G	G	G	G	G	G	G	G
1538	chr1	365446	exonic	proline/betaine_transporter	C	C	C	C	C	C	C	C	C	C	C	C	C	C	C	C	C	C	C	C	C	T	C	C	C	C	C	C	T	C	C	C	C	C	T	C	C	C	C	C	C	C	C	C	C
1539	chr1	366069	exonic	proline/betaine_transporter	C	C	A	C	C	C	C	C	C	C	C	C	C	C	C	C	C	C	C	C	C	C	C	C	C	C	C	C	C	C	C	C	C	C	C	C	C	C	C	C	C	C	C	C	C
1540	chr1	366498	exonic	proline/betaine_transporter	G	A	G	G	G	G	G	G	G	G	G	A	A	A	A	A	A	A	G	G	A	G	G	G	G	G	G	G	G	G	G	G	G	G	G	A	G	A	A	G	G	G	G	G	G
1541	chr1	366605	exonic	proline/betaine_transporter	C	C	C	C	C	C	C	C	C	C	C	C	C	C	C	C	C	C	C	C	C	C	C	C	C	C	C	C	C	C	C	C	C	C	C	C	C	C	C	C	T	C	C	C	C
1542	chr1	366726	upstream;downstream	hypothetical_protein,proline/betaine_transporter;glutamine_amidotransferase	T	T	C	T	T	T	T	T	T	T	T	T	T	T	T	T	T	T	T	T	T	T	T	T	T	T	T	T	T	T	T	T	T	T	T	T	T	T	T	T	C	T	T	T	T
1543	chr1	366832	upstream;downstream	hypothetical_protein,proline/betaine_transporter;glutamine_amidotransferase	T	T	T	T	T	T	T	T	T	T	T	T	T	T	T	T	T	T	T	T	T	T	T	T	T	T	T	T	T	T	T	T	T	T	T	T	T	T	T	T	A	T	T	T	T
1544	chr1	367184	exonic	hypothetical_protein	C	C	C	C	C	C	C	C	C	C	C	C	C	C	C	C	C	C	C	C	C	T	C	C	C	C	C	C	T	C	C	C	C	C	T	C	C	C	C	C	C	C	C	C	C
1545	chr1	367214	exonic	hypothetical_protein	C	C	T	C	C	C	C	C	C	C	C	C	C	C	C	C	C	C	C	C	C	C	C	C	C	C	C	C	C	C	C	C	C	C	C	C	C	C	C	C	T	C	C	C	C
1546	chr1	367426	exonic	hypothetical_protein	C	C	T	C	C	C	C	C	C	C	C	C	C	C	C	C	C	C	C	C	C	C	C	C	C	C	C	C	C	C	C	C	C	C	C	C	C	C	C	C	C	C	C	C	C
1547	chr1	367437	exonic	hypothetical_protein	A	A	A	A	A	A	A	A	A	A	A	A	A	A	A	A	A	A	A	A	A	G	A	A	A	A	A	A	G	A	A	A	A	A	G	A	A	A	A	A	A	A	A	A	A
1548	chr1	367494	exonic	hypothetical_protein	T	T	A	T	T	T	T	T	T	T	T	T	T	T	T	T	T	T	T	T	T	T	T	T	T	T	T	T	T	T	T	T	T	T	T	T	T	T	T	T	A	T	T	T	T
1549	chr1	367529	exonic	hypothetical_protein	C	C	C	C	C	C	C	C	C	C	C	C	C	C	C	C	C	C	C	C	C	C	C	C	C	T	C	C	C	C	C	C	C	C	C	C	C	C	C	C	C	C	C	C	C
1550	chr1	367714	exonic	glutamine_amidotransferase	G	G	G	G	G	G	G	G	G	G	G	G	G	G	G	G	G	G	G	G	G	G	G	G	G	G	G	G	G	G	G	G	G	G	G	G	G	G	G	G	C	G	G	G	G
1551	chr1	367913	exonic	glutamine_amidotransferase	G	G	G	G	G	G	A	G	G	G	G	G	G	G	G	G	G	G	G	G	G	G	G	G	G	G	G	G	G	G	G	G	G	G	G	G	G	G	G	G	G	G	G	G	G
1552	chr1	367972	exonic	glutamine_amidotransferase	A	A	A	A	A	A	A	A	A	A	A	A	A	A	A	A	A	A	A	A	A	A	A	A	A	A	A	A	A	A	A	A	A	A	A	A	A	A	A	A	G	A	A	A	A
1553	chr1	368218	exonic	glutamine_amidotransferase	T	T	T	G	T	T	T	T	T	T	T	T	T	T	T	T	T	T	T	T	T	T	T	T	T	T	T	T	T	T	T	T	T	T	T	T	T	T	T	T	T	T	T	T	T
1554	chr1	368297	exonic	glutamine_amidotransferase	A	A	A	A	A	A	A	A	A	A	A	A	A	A	A	A	A	A	A	A	A	A	A	C	C	A	A	A	A	A	A	A	A	A	A	A	A	A	A	A	A	A	A	A	A
1555	chr1	368348	exonic	glutamine_amidotransferase	C	C	C	C	C	C	C	C	C	C	C	C	C	C	C	C	C	C	C	C	C	C	C	C	C	C	C	C	C	C	C	C	C	C	C	C	C	C	C	C	T	C	C	C	C
1556	chr1	368553	upstream;downstream	AsnC_family_transcriptional_regulator,glutamine_amidotransferase;Type_1_capsular_polysaccharide_biosynthesis_protein_J,hypothetical_protein	A	A	C	A	A	A	A	A	A	A	A	A	A	A	A	A	A	A	A	A	A	A	A	A	A	A	A	A	A	A	A	A	A	A	A	A	A	A	A	A	C	A	A	A	A
1557	chr1	368647	exonic	Type_1_capsular_polysaccharide_biosynthesis_protein_J	C	C	T	C	C	C	C	C	C	C	C	C	C	C	C	C	C	C	C	C	C	C	C	C	C	C	C	C	C	C	C	C	C	C	C	C	C	C	C	C	C	C	C	C	C
1558	chr1	369144	exonic	AsnC_family_transcriptional_regulator	C	C	C	C	C	C	C	C	C	C	C	C	C	C	C	C	C	C	C	C	C	C	C	C	C	T	C	C	C	C	C	C	C	C	C	C	C	C	C	C	C	C	T	T	T
1559	chr1	369163	exonic	AsnC_family_transcriptional_regulator	G	G	G	G	G	G	G	G	G	G	G	G	G	G	G	G	G	G	G	G	G	G	G	G	G	G	G	G	G	G	G	G	G	G	G	G	G	G	G	G	G	G	G	G	G
1560	chr1	369910	exonic	deoxyuridine_5'-triphosphate_nucleotidohydrolase	G	G	T	G	G	G	G	G	G	G	G	G	G	G	G	G	G	G	G	G	G	G	G	G	G	G	G	G	G	G	G	G	G	G	G	G	G	G	G	G	G	G	G	G	G
1561	chr1	370320	upstream;downstream	periplasmic_protein_of_efflux_system;AsnC_family_transcriptional_regulator,deoxyuridine_5'-triphosphate_nucleotidohydrolase	C	A	C	C	C	C	C	C	C	C	C	A	A	A	A	A	A	A	C	C	A	C	C	C	C	C	C	C	C	C	C	C	C	C	C	A	C	A	A	C	C	C	C	C	C
1562	chr1	370610	exonic	periplasmic_protein_of_efflux_system	C	C	C	C	C	C	C	C	C	C	C	C	C	C	C	C	C	C	C	C	C	C	C	C	C	C	C	C	C	C	C	C	C	C	C	C	C	C	C	C	C	C	C	C	C
1563	chr1	370790	exonic	periplasmic_protein_of_efflux_system	C	C	C	C	C	C	C	C	C	C	C	C	C	C	C	C	C	C	C	C	C	C	C	C	C	C	C	C	C	C	C	C	C	C	C	C	C	C	C	C	T	C	C	C	C
1564	chr1	370841	exonic	periplasmic_protein_of_efflux_system	G	G	G	G	G	G	G	G	G	G	G	G	G	G	G	G	G	G	G	G	G	G	G	G	G	G	G	G	G	G	G	G	G	G	G	G	G	G	G	G	G	G	G	G	G
1565	chr1	371200	exonic	periplasmic_protein_of_efflux_system	G	G	A	G	G	G	G	G	G	G	G	G	G	G	G	G	G	G	G	G	G	G	G	G	G	G	G	G	G	G	G	G	G	G	G	G	G	G	G	G	G	G	G	G	G
1566	chr1	371299	exonic	periplasmic_protein_of_efflux_system	C	C	C	C	C	C	C	C	C	C	C	C	C	C	C	C	C	C	C	C	C	C	T	C	C	C	C	C	C	C	C	C	C	C	C	C	C	C	C	C	C	C	C	C	C
1567	chr1	371371	exonic	periplasmic_protein_of_efflux_system	C	C	C	C	C	C	C	C	C	C	C	C	C	C	C	C	C	C	C	C	C	C	C	C	C	C	C	C	C	C	C	A	C	C	C	C	C	C	C	C	C	C	C	C	C
1568	chr1	371459	exonic	periplasmic_protein_of_efflux_system	C	C	C	C	C	C	C	C	C	C	C	C	C	C	C	C	C	C	C	C	C	C	C	C	C	C	C	C	C	C	C	C	C	C	C	C	C	C	C	C	C	C	C	C	C
1569	chr1	371625	exonic	ABC_transporter_ATP-binding_protein	C	C	C	C	C	C	C	C	C	C	C	C	C	C	C	C	C	C	C	C	C	C	C	C	C	C	C	C	C	C	C	C	C	C	C	C	C	C	C	C	T	C	C	C	C
1570	chr1	371803	exonic	ABC_transporter_ATP-binding_protein	G	G	G	G	G	G	G	G	G	G	G	G	G	G	G	G	G	G	G	G	G	G	G	G	G	G	G	G	G	G	G	G	G	G	G	G	G	G	G	G	G	G	T	T	G
1571	chr1	372049	exonic	ABC_transporter_ATP-binding_protein	G	G	A	G	G	G	G	G	G	G	G	G	G	G	G	G	G	G	G	G	G	G	G	G	G	G	G	G	G	G	G	G	G	G	G	G	G	G	G	G	G	G	G	G	G
1572	chr1	372166	exonic	ABC_transporter_ATP-binding_protein	C	T	C	T	T	T	C	T	T	T	C	T	T	T	T	T	T	T	C	T	T	C	C	C	C	C	T	C	C	T	T	T	C	T	C	T	T	T	T	T	C	T	C	C	C
1573	chr1	372377	exonic	ABC_transporter_ATP-binding_protein	G	G	A	G	G	G	G	G	G	G	G	G	G	G	G	G	G	G	G	G	G	G	G	G	G	G	G	G	G	G	G	G	G	G	G	G	G	G	G	G	G	G	G	G	G
1574	chr1	372474	exonic	ABC_transporter_ATP-binding_protein	C	C	C	C	C	C	C	C	C	C	C	C	C	C	C	C	C	C	C	C	C	A	C	C	C	C	C	C	A	C	C	C	C	C	A	C	C	C	C	C	C	C	C	C	C
1575	chr1	372546	exonic	ABC_transporter_ATP-binding_protein	A	A	G	A	A	A	A	A	A	A	A	A	A	A	A	A	A	A	A	A	A	A	A	A	A	A	A	A	A	A	A	A	A	A	A	A	A	A	A	A	A	A	A	A	A
1576	chr1	372718	exonic	ABC_transporter_ATP-binding_protein	T	T	T	T	T	T	T	T	T	T	T	T	T	T	T	T	T	T	T	T	T	T	T	T	T	T	T	T	T	T	T	T	T	T	T	T	T	T	T	T	G	T	T	T	T
1577	chr1	372834	exonic	ABC_transporter_ATP-binding_protein	A	A	G	A	A	A	A	A	A	A	A	A	A	A	A	A	A	A	A	A	A	A	A	A	A	A	A	A	A	A	A	A	A	A	A	A	A	A	A	A	A	A	A	A	A
1578	chr1	372902	exonic	ABC_transporter_ATP-binding_protein	A	A	A	A	A	A	A	A	A	A	A	A	A	A	A	A	A	A	A	A	A	A	A	A	A	A	A	A	A	A	A	A	A	A	A	A	A	A	A	A	A	A	A	A	A
1579	chr1	372957	exonic	ABC_transporter_ATP-binding_protein	T	T	T	T	T	T	T	T	T	T	T	T	T	T	T	T	T	T	T	T	T	T	T	T	T	T	T	T	T	T	T	T	T	T	T	T	T	T	T	T	C	T	T	T	T
1580	chr1	373056	exonic	ABC_transporter_ATP-binding_protein	C	C	C	C	C	C	C	C	C	C	C	C	C	C	C	C	C	C	C	C	C	C	C	C	C	C	C	C	C	C	C	C	C	C	C	C	C	C	C	C	T	C	C	C	C
1581	chr1	373118	exonic	ABC_transporter_ATP-binding_protein	C	C	C	C	C	C	C	C	C	C	C	C	C	C	C	C	C	C	C	C	C	C	T	C	C	C	C	C	C	C	C	C	C	C	C	C	C	C	C	C	C	C	C	C	C
1582	chr1	373168	exonic	ABC_transporter_ATP-binding_protein	C	C	C	C	C	C	C	C	C	C	C	C	C	C	C	C	C	C	C	C	C	C	C	C	C	C	C	C	C	C	C	C	C	C	C	C	C	C	C	C	G	C	C	C	C
1583	chr1	373279	exonic	ABC_transporter_ATP-binding_protein	G	G	G	G	G	G	G	G	G	G	G	G	G	G	G	G	G	G	G	G	G	G	G	G	G	G	G	G	G	G	G	G	G	G	A	G	G	G	G	G	G	G	G	G	G
1584	chr1	373586	exonic	hypothetical_protein	C	C	C	C	C	C	C	C	C	C	C	C	C	C	C	C	C	C	C	C	C	C	C	C	C	T	C	C	C	C	C	C	C	C	C	C	C	C	C	C	C	C	C	C	C
1585	chr1	373667	exonic	hypothetical_protein	C	C	C	C	T	T	C	C	C	C	C	C	C	C	C	C	C	C	C	T	C	C	C	C	C	C	C	C	C	T	C	C	C	C	C	C	C	C	C	C	C	C	C	C	C
1586	chr1	373995	exonic	hypothetical_protein	C	C	C	C	C	C	C	C	C	C	C	C	C	C	C	C	C	C	C	C	C	C	C	C	C	C	C	C	C	C	C	C	C	C	C	C	C	C	C	C	C	C	T	T	C
1587	chr1	374398	exonic	TonB_protein	G	G	G	G	G	G	G	G	G	G	G	G	G	G	G	G	G	G	G	G	G	G	G	G	G	G	G	G	G	G	G	G	G	G	G	G	G	G	G	G	A	G	G	G	G
1588	chr1	374560	exonic	TonB_protein	G	A	G	A	A	A	G	A	A	A	G	A	A	A	A	A	A	A	G	A	A	G	G	G	G	G	A	G	G	A	A	A	G	A	G	A	A	A	A	A	G	A	G	G	G
1589	chr1	374598	exonic	TonB_protein	C	C	C	C	C	C	C	C	C	C	C	C	C	C	C	C	C	C	C	C	C	C	C	C	C	C	C	C	T	C	C	C	C	C	T	C	C	C	C	C	C	C	C	C	C
1590	chr1	375010	upstream;downstream	TonB_protein;biopolymer_transport_EXBB_protein,biopolymer_transport_EXBD_protein,hypothetical_protein	T	T	T	T	T	T	T	T	T	T	T	T	T	T	T	T	T	T	T	T	T	T	T	T	T	T	T	T	T	T	T	T	T	T	T	T	T	T	T	C	T	T	T	T	T
1591	chr1	375094	upstream;downstream	TonB_protein;biopolymer_transport_EXBB_protein,biopolymer_transport_EXBD_protein,hypothetical_protein	G	A	A	A	A	A	G	A	A	A	G	A	A	A	A	A	A	A	G	A	A	A	G	G	G	G	A	G	A	A	A	A	G	A	A	A	A	A	A	A	A	A	G	G	G
1592	chr1	375110	upstream;downstream	TonB_protein;biopolymer_transport_EXBB_protein,biopolymer_transport_EXBD_protein,hypothetical_protein	T	T	C	T	T	T	T	T	T	T	T	T	T	T	T	T	T	T	T	T	T	T	T	T	T	T	T	T	T	T	T	T	T	T	T	T	T	T	T	T	C	T	T	T	T
1593	chr1	375160	upstream;downstream	TonB_protein;biopolymer_transport_EXBB_protein,biopolymer_transport_EXBD_protein,hypothetical_protein	C	C	C	C	C	C	C	C	C	C	C	C	C	C	C	C	C	C	C	C	C	A	C	C	C	C	C	C	A	C	C	C	C	C	A	C	C	C	C	C	C	C	C	C	C
1594	chr1	375172	upstream;downstream	TonB_protein;biopolymer_transport_EXBB_protein,biopolymer_transport_EXBD_protein,hypothetical_protein	G	G	G	G	G	G	G	G	G	G	G	G	G	G	G	G	G	G	G	G	G	G	G	G	G	G	G	G	G	G	G	G	G	G	G	G	G	G	G	G	A	G	G	G	G
1595	chr1	375209	exonic	biopolymer_transport_EXBD_protein	C	C	T	C	C	C	C	C	C	C	C	C	C	C	C	C	C	C	C	C	C	C	C	C	C	C	C	C	C	C	C	C	C	C	C	C	C	C	C	C	T	C	C	C	C
1596	chr1	375573	exonic	biopolymer_transport_EXBD_protein	A	G	A	A	A	A	A	A	A	A	A	G	G	G	G	G	G	G	A	A	G	A	A	A	A	A	A	A	A	A	A	A	A	A	A	G	A	G	G	A	A	A	A	A	A
1597	chr1	375623	exonic	biopolymer_transport_EXBD_protein	G	G	G	G	G	G	G	G	G	G	G	G	G	G	G	G	G	G	G	G	G	G	G	G	G	G	G	G	G	G	G	G	G	G	G	G	G	G	G	G	G	G	G	G	A
1598	chr1	375670	exonic	biopolymer_transport_EXBD_protein	C	C	C	C	C	C	C	C	C	C	C	C	C	C	C	C	C	C	C	C	C	C	C	C	C	C	C	C	C	C	C	C	C	C	C	C	C	C	C	C	C	C	T	C	C
1599	chr1	375692	exonic	biopolymer_transport_EXBD_protein	C	C	A	C	C	C	C	C	C	C	C	C	C	C	C	C	C	C	C	C	C	C	C	C	C	C	C	C	C	C	C	C	C	C	C	C	C	C	C	C	C	C	C	C	C
1600	chr1	375789	exonic	biopolymer_transport_EXBB_protein	C	C	C	C	C	C	C	C	C	C	C	C	C	C	C	C	C	C	C	C	C	C	C	C	C	C	C	C	C	C	C	C	C	C	C	C	C	C	C	C	T	C	C	C	C
1601	chr1	375964	exonic	biopolymer_transport_EXBB_protein	G	G	A	G	G	G	G	G	G	G	G	G	G	G	G	G	G	G	G	G	G	G	G	G	G	G	G	G	G	G	G	G	G	G	G	G	G	G	G	G	G	G	G	G	G
1602	chr1	376062	exonic	biopolymer_transport_EXBB_protein	G	G	G	G	G	G	G	G	G	G	G	G	G	G	G	G	G	G	G	G	G	G	G	G	G	A	G	G	G	G	G	G	G	G	G	G	G	G	G	G	G	G	A	A	A
1603	chr1	376222	exonic	biopolymer_transport_EXBB_protein	G	C	C	C	C	C	C	C	C	C	G	C	C	C	C	C	C	C	C	C	C	C	C	C	C	C	C	C	C	C	C	C	C	C	C	C	C	C	C	C	C	C	C	C	C
1604	chr1	376643	upstream	biopolymer_transport_EXBB_protein,biopolymer_transport_EXBD_protein,hypothetical_protein	T	C	T	C	C	C	T	C	C	C	T	C	C	C	C	C	C	C	T	C	C	T	T	T	T	T	C	T	T	C	C	C	T	C	T	C	C	C	C	C	T	C	T	T	T
1605	chr1	376712	upstream	biopolymer_transport_EXBB_protein,hypothetical_protein	C	C	C	C	C	C	C	C	C	C	C	C	C	C	C	C	C	C	C	C	C	C	C	C	C	C	A	C	C	C	C	C	C	C	C	C	C	C	C	A	C	C	C	C	C
1606	chr1	378053	exonic	hypothetical_protein	C	C	T	C	C	C	C	C	C	C	C	C	C	C	C	C	C	C	C	C	C	C	C	C	C	C	C	C	C	C	C	C	C	C	C	C	C	C	C	C	T	C	C	C	C
1607	chr1	378162	exonic	hypothetical_protein	C	C	C	C	C	C	C	C	C	C	C	C	C	C	C	C	C	C	C	C	C	C	C	C	C	C	C	C	C	C	C	C	C	C	C	C	C	C	C	C	T	C	C	C	C
1608	chr1	378385	upstream;downstream	hypothetical_protein;hypothetical_protein,sensory_transduction_histidine_kinase	T	T	A	T	T	T	T	T	T	T	T	T	T	T	T	T	T	T	T	T	T	T	T	T	T	T	T	T	T	T	T	T	T	T	T	T	T	T	T	T	T	T	T	T	T
1609	chr1	378715	exonic	hypothetical_protein	C	C	C	C	C	C	C	C	C	C	C	C	C	C	C	C	C	C	C	C	C	C	C	C	C	C	C	C	C	C	C	C	C	C	C	C	C	C	C	C	T	C	C	C	C
1610	chr1	378770	exonic	hypothetical_protein	C	C	C	C	C	C	C	C	C	C	C	C	C	C	C	C	C	C	C	C	C	T	C	C	C	C	C	C	T	C	C	C	C	C	T	C	C	C	C	C	C	C	C	C	C
1611	chr1	378794	exonic	hypothetical_protein	C	C	A	C	C	C	C	C	C	C	C	C	C	C	C	C	C	C	C	C	C	C	C	C	C	C	C	C	C	C	C	C	C	C	C	C	C	C	C	C	C	C	C	C	C
1612	chr1	379142	exonic	hypothetical_protein	C	T	C	T	T	T	C	T	T	T	C	T	T	T	T	T	T	T	C	T	T	C	C	C	C	C	T	C	C	T	T	T	C	T	C	T	T	T	T	T	C	T	C	C	C
1613	chr1	379516	exonic	sensory_transduction_histidine_kinase	G	G	C	G	G	G	G	G	G	G	G	G	G	G	G	G	G	G	G	G	G	G	G	G	G	G	G	G	G	G	G	G	G	G	G	G	G	G	G	G	C	G	G	G	G
1614	chr1	379982	exonic	sensory_transduction_histidine_kinase	C	C	C	C	C	C	C	C	C	C	C	C	C	C	C	C	T	C	C	C	C	C	C	C	C	C	C	C	C	C	C	C	C	C	C	C	C	C	C	C	C	C	C	C	C
1615	chr1	380067	exonic	sensory_transduction_histidine_kinase	A	A	A	A	A	A	A	A	A	A	A	A	A	A	A	A	A	A	A	A	A	A	A	A	A	A	A	A	A	A	A	A	A	A	A	A	A	A	A	A	C	A	A	A	A
1616	chr1	380129	upstream;downstream	sensory_transduction_histidine_kinase;RNA_polymerase_sigma_factor,hypothetical_protein	C	C	C	C	C	C	C	C	C	C	C	C	C	C	C	C	C	C	C	C	C	C	C	C	C	C	C	C	C	C	C	C	C	C	C	C	C	C	C	C	C	C	C	C	C
1617	chr1	380205	upstream;downstream	sensory_transduction_histidine_kinase;RNA_polymerase_sigma_factor,hypothetical_protein	T	T	T	T	T	T	T	T	G	G	T	T	T	T	T	T	T	T	T	T	T	T	T	T	T	T	T	T	T	T	T	T	T	G	T	T	T	T	T	T	T	T	T	T	T
1618	chr1	380416	upstream;downstream	sensory_transduction_histidine_kinase;RNA_polymerase_sigma_factor	C	C	C	C	C	C	C	C	C	C	C	C	C	C	C	C	C	C	C	C	C	C	C	T	C	C	C	C	C	C	C	C	C	C	C	C	C	C	C	C	C	C	C	C	C
1619	chr1	380454	upstream;downstream	sensory_transduction_histidine_kinase;RNA_polymerase_sigma_factor	C	C	C	C	C	C	C	C	C	C	C	C	C	C	C	C	C	C	C	C	C	T	C	C	C	C	C	C	T	C	C	C	C	C	T	C	C	C	C	C	C	C	C	C	C
1620	chr1	380746	upstream;downstream	sensory_transduction_histidine_kinase;RNA_polymerase_sigma_factor	T	T	T	T	T	T	T	T	T	T	T	T	T	T	T	T	T	T	T	T	T	C	T	T	T	T	T	T	C	T	T	T	T	T	C	T	T	T	T	T	T	T	T	T	T
1621	chr1	380902	upstream;downstream	sensory_transduction_histidine_kinase;RNA_polymerase_sigma_factor	A	G	G	G	G	G	A	G	G	G	A	G	G	G	G	G	G	G	A	G	G	G	A	A	A	G	G	A	G	G	G	G	A	G	G	G	G	G	G	G	G	G	G	G	G
1622	chr1	380932	exonic	RNA_polymerase_sigma_factor	G	G	A	G	G	G	G	G	G	G	G	G	G	G	G	G	G	G	G	G	G	G	G	G	G	G	G	G	G	G	G	G	G	G	G	G	G	G	G	G	A	G	G	G	G
1623	chr1	381213	exonic	RNA_polymerase_sigma_factor	G	G	A	G	G	G	G	G	G	G	G	G	G	G	G	G	G	G	G	G	G	G	G	G	G	G	G	G	G	G	G	G	G	G	G	G	G	G	G	G	G	G	G	G	G
1624	chr1	381429	exonic	RNA_polymerase_sigma_factor	C	C	C	C	C	C	C	C	C	C	C	C	C	C	C	C	C	C	C	C	C	C	C	C	C	C	C	C	C	C	C	C	C	C	T	C	C	C	C	C	C	C	C	C	C
1625	chr1	381455	exonic	RNA_polymerase_sigma_factor	T	T	C	T	T	T	T	T	T	T	T	T	T	T	T	T	T	T	T	T	T	T	T	T	T	T	T	T	T	T	T	T	T	T	T	T	T	T	T	T	T	T	T	T	T
1626	chr1	381770	upstream	RNA_polymerase_sigma_factor,two-component_response_regulator	C	C	T	C	C	C	C	C	C	C	C	C	C	C	C	C	C	C	C	C	C	C	C	C	C	C	C	C	C	C	C	C	C	C	C	C	C	C	C	C	C	C	C	C	C
1627	chr1	383028	exonic	hypothetical_protein	C	C	C	C	C	C	C	C	C	C	C	C	C	C	C	C	C	C	C	C	C	C	C	C	C	T	C	C	C	C	C	C	C	C	C	C	C	C	C	C	C	C	T	T	T
1628	chr1	383083	upstream;downstream	sensory_transduction_histidine_kinase;hypothetical_protein,two-component_response_regulator	G	G	G	G	G	G	G	G	G	G	G	G	G	G	G	G	G	G	G	G	G	G	G	G	G	G	G	G	G	G	G	G	G	G	G	G	G	G	G	G	A	G	G	G	G
1629	chr1	383582	exonic	sensory_transduction_histidine_kinase	G	C	G	C	C	C	G	C	C	C	G	C	C	C	C	C	C	C	G	C	C	G	G	G	G	G	C	G	G	C	C	C	G	C	G	C	C	C	C	C	G	C	G	G	G
1630	chr1	383658	exonic	sensory_transduction_histidine_kinase	G	G	G	G	G	G	G	G	G	G	G	G	G	G	G	G	G	G	G	G	G	G	G	G	G	G	G	G	G	G	G	G	G	G	G	G	G	G	G	G	A	G	G	G	G
1631	chr1	383939	exonic	sensory_transduction_histidine_kinase	A	A	A	A	G	G	A	A	A	A	A	A	A	A	A	A	A	A	A	G	A	A	A	A	A	A	A	A	A	G	A	A	A	A	A	A	A	A	A	A	A	A	A	A	A
1632	chr1	384074	exonic	sensory_transduction_histidine_kinase	T	T	G	T	T	T	T	T	T	T	T	T	T	T	T	T	T	T	T	T	T	T	T	T	T	T	T	T	T	T	T	T	T	T	T	T	T	T	T	T	G	T	T	T	T
1633	chr1	384441	downstream	ferric_uptake_regulation_protein,hypothetical_protein,sensory_transduction_histidine_kinase	G	G	G	G	G	G	G	G	G	G	G	G	G	G	G	G	G	G	G	G	G	G	G	G	G	G	G	G	G	G	G	G	G	G	G	G	G	G	G	G	T	G	G	G	G
1634	chr1	384469	downstream	ferric_uptake_regulation_protein,hypothetical_protein,sensory_transduction_histidine_kinase	G	G	G	G	G	G	G	G	G	G	G	G	G	G	G	G	G	G	G	G	G	G	G	G	G	G	G	G	G	G	G	G	G	G	G	G	G	G	G	G	A	G	G	G	G
1635	chr1	384676	exonic	ferric_uptake_regulation_protein	G	G	G	G	G	G	G	G	G	G	G	G	G	G	G	G	G	G	G	G	G	A	G	G	G	G	G	G	A	G	G	G	G	G	A	G	G	G	G	G	G	G	G	G	G
1636	chr1	384762	exonic	ferric_uptake_regulation_protein	C	C	C	C	C	C	C	C	C	C	C	C	C	C	C	C	C	C	C	C	C	C	C	C	C	C	C	C	C	C	C	C	C	C	C	C	C	C	C	C	T	C	C	C	C
1637	chr1	384843	exonic	ferric_uptake_regulation_protein	G	A	G	A	A	A	G	A	A	A	G	A	A	A	A	A	A	A	G	A	A	G	G	G	G	G	A	G	G	A	A	A	G	A	G	A	A	A	A	A	G	A	G	G	G
1638	chr1	384884	exonic	ferric_uptake_regulation_protein	G	G	G	G	G	G	A	G	G	G	G	G	G	G	G	G	G	G	G	G	G	G	G	G	G	G	G	A	G	G	G	G	A	G	G	G	G	G	G	G	G	G	G	G	G
1639	chr1	385300	exonic	hypothetical_protein	G	G	G	G	G	G	G	G	G	G	G	G	G	G	G	G	G	G	G	G	G	G	G	G	G	G	G	G	G	G	G	G	G	G	G	G	G	G	G	G	A	G	G	G	G
1640	chr1	386169	exonic	ribosomal_large_subunit_pseudouridine_synthase_D	G	G	T	G	G	G	G	G	G	G	G	G	G	G	G	G	G	G	G	G	G	G	G	G	G	G	G	G	G	G	G	G	G	G	G	G	G	G	G	G	T	G	G	G	G
1641	chr1	386556	exonic	ribosomal_large_subunit_pseudouridine_synthase_D	T	T	C	T	T	T	T	T	T	T	T	T	T	T	T	T	T	T	T	T	T	T	T	T	T	T	T	T	T	T	T	T	T	T	T	T	T	T	T	T	C	T	T	T	T
1642	chr1	386734	exonic	ribosomal_large_subunit_pseudouridine_synthase_D	A	A	A	A	A	A	A	A	A	A	A	A	A	A	A	A	A	A	A	A	A	A	A	A	A	A	A	A	A	A	G	A	A	A	A	A	A	A	A	A	A	A	A	A	A
1643	chr1	386861	upstream;downstream	RNA_polymerase_factor_sigma-32;ribosomal_large_subunit_pseudouridine_synthase_D	C	C	C	C	C	C	C	C	C	C	C	C	C	C	C	C	C	C	C	C	C	C	C	C	C	C	C	C	C	C	C	C	C	C	C	C	C	C	C	C	T	C	C	C	C
1644	chr1	386893	upstream;downstream	RNA_polymerase_factor_sigma-32;ribosomal_large_subunit_pseudouridine_synthase_D	C	C	T	C	C	C	C	C	C	C	C	C	C	C	C	C	C	C	C	C	C	C	C	C	C	C	C	C	C	C	C	C	C	C	C	C	C	C	C	C	C	C	C	C	C
1645	chr1	386906	upstream;downstream	RNA_polymerase_factor_sigma-32;ribosomal_large_subunit_pseudouridine_synthase_D	G	G	G	G	G	G	G	G	G	G	G	G	G	G	G	G	G	G	G	G	G	A	G	G	G	G	G	G	A	G	G	G	G	G	A	G	G	G	G	G	G	G	G	G	G
1646	chr1	387526	exonic	RNA_polymerase_factor_sigma-32	G	G	G	G	G	G	G	G	G	G	G	G	G	G	G	G	G	G	G	G	G	G	G	G	G	G	G	G	G	G	G	G	G	G	G	G	G	G	G	G	A	G	G	G	G
1647	chr1	387972	exonic	RNA_polymerase_factor_sigma-32	A	A	A	A	A	A	A	A	A	A	A	A	A	A	A	A	A	A	A	A	A	A	A	A	A	A	A	A	A	A	A	A	A	A	A	A	A	A	A	A	G	A	A	A	A
1648	chr1	387997	exonic	RNA_polymerase_factor_sigma-32	T	T	C	T	T	T	T	T	T	T	T	T	T	T	T	T	T	T	T	T	T	T	T	T	T	T	T	T	T	T	T	T	T	T	T	T	T	T	T	T	C	T	T	T	T
1649	chr1	388072	exonic	RNA_polymerase_factor_sigma-32	G	G	G	G	G	G	G	G	G	G	G	G	G	G	G	G	G	G	G	G	G	G	G	G	G	G	G	G	G	G	G	G	G	G	G	G	G	G	G	G	A	G	G	G	G
1650	chr1	388346	exonic	phosphinothricin_N-acetyltransferase	C	C	C	C	C	C	C	C	C	C	C	C	C	C	C	C	C	C	C	C	C	C	C	C	C	C	C	C	C	C	C	C	C	C	C	C	C	C	C	C	G	C	C	C	C
1651	chr1	388355	exonic	phosphinothricin_N-acetyltransferase	T	C	C	C	C	C	C	C	C	C	T	C	C	C	C	C	C	C	C	C	C	C	C	C	C	C	C	C	C	C	C	C	C	C	C	C	C	C	C	C	C	C	C	C	C
1652	chr1	388786	upstream;downstream	phosphinothricin_N-acetyltransferase;RNA_polymerase_factor_sigma-32,malate_synthase_G	G	G	G	G	G	G	G	G	G	G	G	G	G	G	G	G	G	G	G	G	G	G	G	G	G	G	G	G	G	G	G	G	G	G	G	C	G	G	G	G	G	G	G	G	G
1653	chr1	389166	exonic	malate_synthase_G	A	T	A	A	A	A	A	A	A	A	A	T	T	T	T	T	T	T	A	A	T	A	A	A	A	A	A	A	A	A	A	A	A	A	A	T	A	T	T	A	A	A	A	A	A
1654	chr1	389255	exonic	malate_synthase_G	G	G	A	G	G	G	G	G	G	G	G	G	G	G	G	G	G	G	G	G	G	G	G	G	G	G	G	G	G	G	G	G	G	G	G	G	G	G	G	G	G	G	G	G	G
1655	chr1	389300	exonic	malate_synthase_G	G	G	A	G	G	G	G	G	G	G	G	G	G	G	G	G	G	G	G	G	G	G	G	G	G	G	G	G	G	G	G	G	G	G	G	G	G	G	G	G	G	G	G	G	G
1656	chr1	389555	exonic	malate_synthase_G	G	G	G	G	G	G	G	G	G	G	G	G	G	G	G	G	G	G	G	G	G	G	G	G	G	G	G	G	G	G	G	G	G	G	G	G	G	G	G	G	G	A	G	G	G
1657	chr1	389825	exonic	malate_synthase_G	G	G	G	G	G	G	G	G	G	G	G	G	G	G	G	G	G	G	G	G	G	G	G	G	G	G	G	G	G	G	G	G	G	G	G	G	G	G	G	G	G	G	G	G	G
1658	chr1	390192	exonic	malate_synthase_G	C	C	C	C	C	C	C	C	C	C	C	C	C	C	C	C	C	C	C	C	C	C	C	C	C	C	C	C	C	C	C	C	C	C	C	C	C	C	C	C	T	C	C	C	C
1659	chr1	390245	exonic	malate_synthase_G	A	A	A	A	A	A	A	A	A	A	A	A	A	A	A	A	A	A	A	A	A	A	A	A	A	A	A	A	A	A	A	A	A	A	A	A	A	A	A	A	G	A	A	A	A
1660	chr1	390254	exonic	malate_synthase_G	G	G	G	G	G	G	G	G	G	G	G	G	G	G	G	G	G	G	G	G	G	G	G	G	G	G	G	G	G	G	G	G	G	G	G	G	G	G	G	G	A	G	G	G	G
1661	chr1	390299	exonic	malate_synthase_G	G	G	G	G	G	G	G	G	G	G	G	G	G	G	G	G	G	G	G	G	G	G	G	G	G	G	G	G	G	G	G	G	G	G	G	G	G	G	G	G	G	G	G	G	G
1662	chr1	390357	exonic	malate_synthase_G	G	G	A	G	G	G	G	G	G	G	G	G	G	G	G	G	G	G	G	G	G	G	G	G	G	G	G	G	G	G	G	G	G	G	G	G	G	G	G	G	G	G	G	G	G
1663	chr1	390419	exonic	malate_synthase_G	A	A	A	A	A	A	A	A	A	A	A	A	A	A	A	A	A	A	A	A	A	G	A	A	A	A	A	A	G	A	A	A	A	A	G	A	A	A	A	A	A	A	A	A	A
1664	chr1	390449	exonic	malate_synthase_G	G	G	G	G	G	G	G	G	G	G	G	G	G	G	G	G	G	G	G	G	G	G	G	G	G	A	G	G	G	G	G	G	G	G	G	G	G	G	G	G	G	G	G	G	G
1665	chr1	390557	exonic	malate_synthase_G	T	T	C	T	T	T	T	T	T	T	T	T	T	T	T	T	T	T	T	T	T	T	T	T	T	T	T	T	T	T	T	T	T	T	T	T	T	T	T	T	C	T	T	T	T
1666	chr1	390709	exonic	malate_synthase_G	G	G	G	G	G	G	G	G	G	G	G	G	G	G	G	G	G	G	G	G	G	G	G	G	G	G	G	G	G	G	G	G	G	G	G	G	G	G	G	G	G	G	G	G	G
1667	chr1	390729	exonic	malate_synthase_G	T	T	T	T	T	T	T	T	T	T	T	T	T	T	T	T	T	T	T	T	T	T	T	T	T	T	T	T	T	T	T	T	T	T	T	T	T	T	T	T	T	T	T	T	T
1668	chr1	391054	exonic	malate_synthase_G	C	C	T	C	C	C	C	C	C	C	C	C	C	C	C	C	C	C	C	C	C	C	C	C	C	C	C	C	C	C	C	C	C	C	C	C	C	C	C	C	C	C	C	C	C
1669	chr1	391399	exonic	glutamyl-Q_tRNA(Asp)_synthetase	A	C	C	C	C	C	A	C	C	C	A	C	C	C	C	C	C	C	A	C	C	C	A	A	A	A	C	A	C	C	C	C	A	C	C	C	C	C	C	C	C	C	A	A	A
1670	chr1	392015	exonic	glutamyl-Q_tRNA(Asp)_synthetase	T	T	T	T	T	T	T	T	T	T	T	T	T	T	T	T	T	T	T	T	T	C	T	T	T	T	T	T	C	T	T	T	T	T	C	T	T	T	T	T	T	T	T	T	T
1671	chr1	392602	exonic	DNA-3-methyladenine_glycosidase	T	T	T	T	T	T	T	T	T	T	T	T	T	T	T	T	T	T	T	T	T	T	T	T	T	T	T	T	T	T	T	T	T	T	T	T	T	T	T	T	T	T	T	T	T
1672	chr1	392852	exonic	DNA-3-methyladenine_glycosidase	C	C	C	C	C	C	C	C	C	C	C	C	C	C	C	C	C	C	C	C	C	C	C	C	C	C	C	C	C	C	C	C	C	C	C	C	C	C	C	C	G	C	C	C	C
1673	chr1	392951	upstream;downstream	5-methylcytosine-specific_restriction_protein_A,glutamyl-Q_tRNA(Asp)_synthetase;DNA-3-methyladenine_glycosidase,disulfide_bond_formation_protein_B	A	A	A	A	A	A	A	A	A	A	A	A	A	A	A	A	A	A	A	A	A	A	A	A	A	A	A	A	A	A	A	A	A	A	A	A	A	A	A	A	G	A	A	A	A
1674	chr1	392962	upstream;downstream	5-methylcytosine-specific_restriction_protein_A,glutamyl-Q_tRNA(Asp)_synthetase;DNA-3-methyladenine_glycosidase,disulfide_bond_formation_protein_B	T	T	T	T	T	T	T	T	T	T	T	T	T	T	T	T	T	T	T	T	T	T	T	T	T	T	T	T	T	T	T	T	T	T	T	T	T	T	T	T	T	T	C	C	T
1675	chr1	393072	upstream;downstream	5-methylcytosine-specific_restriction_protein_A,glutamyl-Q_tRNA(Asp)_synthetase;DNA-3-methyladenine_glycosidase,disulfide_bond_formation_protein_B	T	C	C	C	C	C	T	C	C	C	T	C	C	C	C	C	C	C	T	C	C	C	T	T	T	C	C	T	C	C	C	C	T	C	C	C	C	C	C	C	C	C	C	C	C
1676	chr1	393263	exonic	5-methylcytosine-specific_restriction_protein_A	G	G	T	G	G	G	G	G	G	G	G	G	G	G	G	G	G	G	G	G	G	G	G	G	G	G	G	G	G	G	G	G	G	G	G	G	G	G	G	G	G	G	G	G	G
1677	chr1	393401	exonic	5-methylcytosine-specific_restriction_protein_A	G	G	G	G	G	G	G	G	G	G	G	G	G	G	G	G	G	G	G	G	G	G	G	G	G	G	G	G	G	G	G	G	G	G	G	G	G	G	G	G	A	G	G	G	G
1678	chr1	394027	exonic	disulfide_bond_formation_protein_B	T	T	C	T	T	T	T	T	T	T	T	T	T	T	T	T	T	T	T	T	T	T	T	T	T	T	T	T	T	T	T	T	T	T	T	T	T	T	T	T	C	T	T	T	T
1679	chr1	394207	exonic	disulfide_bond_formation_protein_B	C	T	C	T	T	T	C	T	T	T	C	T	T	T	T	T	T	T	C	T	T	C	C	C	C	C	T	C	C	T	T	T	C	T	C	T	T	T	T	T	C	T	C	C	C
1680	chr1	394272	exonic	disulfide_bond_formation_protein_B	T	T	A	T	T	T	T	T	T	T	T	T	T	T	T	T	T	T	T	T	T	T	T	T	T	T	T	T	T	T	T	T	T	T	T	T	T	T	T	T	T	T	T	T	T
1681	chr1	394417	upstream;downstream	disulfide_bond_formation_protein_B;5-methylcytosine-specific_restriction_protein_A,membrane-associated_alkaline_phosphatase,succinate-semialdehyde_dehydrogenase	G	G	G	G	G	G	G	G	G	G	G	G	G	G	G	G	G	G	G	G	G	G	G	G	G	G	G	G	T	G	G	G	G	G	T	G	G	G	G	G	G	G	G	G	G
1682	chr1	394452	exonic	membrane-associated_alkaline_phosphatase	T	T	T	T	T	T	T	T	T	T	T	T	T	T	T	T	T	T	T	T	T	A	T	T	T	T	T	T	A	T	T	T	T	T	A	T	T	T	T	T	T	T	T	T	T
1683	chr1	394526	exonic	membrane-associated_alkaline_phosphatase	G	G	G	G	G	G	G	G	G	G	G	G	G	G	G	G	G	G	G	G	G	G	G	G	G	G	T	G	G	G	G	G	G	G	G	G	G	G	G	T	G	G	G	G	G
1684	chr1	395017	exonic	membrane-associated_alkaline_phosphatase	G	G	G	G	A	A	G	G	G	G	G	G	G	G	G	G	G	G	G	A	G	G	G	G	G	G	G	G	G	A	G	G	G	G	G	G	G	G	G	G	G	G	G	G	G
1685	chr1	395148	exonic	succinate-semialdehyde_dehydrogenase	C	A	A	A	A	A	A	A	A	A	A	A	A	A	A	A	A	A	A	A	A	A	A	A	A	A	A	A	A	A	A	A	A	A	A	A	A	A	A	A	A	A	A	A	A
1686	chr1	395167	exonic	succinate-semialdehyde_dehydrogenase	G	G	G	A	G	G	G	G	G	G	G	G	G	G	G	G	G	G	G	G	G	G	G	G	G	G	G	G	G	G	G	G	G	G	G	G	G	G	G	G	G	G	G	G	G
1687	chr1	395232	exonic	succinate-semialdehyde_dehydrogenase	G	G	G	G	G	G	G	G	G	G	G	G	G	G	G	G	G	G	G	G	G	G	G	G	G	G	G	G	G	G	G	G	G	G	G	G	G	G	G	G	C	G	G	G	G
1688	chr1	395584	exonic	succinate-semialdehyde_dehydrogenase	G	G	G	G	G	G	G	G	G	G	G	G	G	G	G	G	G	G	G	G	G	G	G	G	G	G	G	G	G	G	G	G	G	G	G	G	G	G	G	A	G	G	G	G	G
1689	chr1	395605	exonic	succinate-semialdehyde_dehydrogenase	C	C	T	C	C	C	C	C	C	C	C	C	C	C	C	C	C	C	C	C	C	C	C	C	C	C	C	C	C	C	C	C	C	C	C	C	C	C	C	C	C	C	C	C	C
1690	chr1	396015	exonic	succinate-semialdehyde_dehydrogenase	T	C	C	C	C	C	T	C	C	C	T	C	C	C	C	C	C	C	T	C	C	C	T	T	T	T	C	T	C	C	C	C	T	C	C	C	C	C	C	C	C	C	T	T	T
1691	chr1	396650	upstream	IclR_family_transcriptional_regulator,succinate-semialdehyde_dehydrogenase	C	C	A	C	C	C	C	C	C	C	C	C	C	C	C	C	C	C	C	C	C	C	C	C	C	C	C	C	C	C	C	C	C	C	C	C	C	C	C	C	C	C	C	C	C
1692	chr1	396732	exonic	IclR_family_transcriptional_regulator	G	T	G	T	T	T	G	T	T	T	G	T	T	T	T	T	T	T	G	T	T	G	G	G	G	G	T	G	G	T	T	T	G	T	G	T	T	T	T	T	G	G	G	G	G
1693	chr1	396763	exonic	IclR_family_transcriptional_regulator	G	G	G	G	G	G	G	G	G	G	G	G	G	G	G	G	G	G	G	G	G	G	G	G	G	G	G	G	G	G	G	G	G	G	G	G	G	G	G	G	G	G	G	G	G
1694	chr1	396833	exonic	IclR_family_transcriptional_regulator	G	T	G	T	T	T	G	T	T	T	G	T	T	T	T	T	T	T	G	T	T	G	G	G	G	G	T	G	G	T	T	T	G	T	G	T	T	T	T	T	G	T	G	G	G
1695	chr1	397035	exonic	IclR_family_transcriptional_regulator	G	G	G	G	G	G	G	G	G	G	G	G	G	G	G	G	G	G	G	G	G	G	G	G	G	G	G	G	G	G	G	G	G	G	G	G	G	G	G	G	A	G	G	G	G
1696	chr1	397148	exonic	IclR_family_transcriptional_regulator	C	C	C	C	C	C	C	C	C	C	C	C	C	C	C	C	C	C	C	C	C	C	C	C	C	C	C	C	C	C	C	C	C	C	C	C	C	C	C	C	T	C	C	C	C
1697	chr1	397292	exonic	IclR_family_transcriptional_regulator	C	C	C	C	C	C	C	C	C	C	C	C	C	C	C	C	C	C	C	C	C	C	C	C	C	C	C	C	C	C	C	C	C	C	C	C	C	C	C	C	C	C	C	C	C
1698	chr1	397469	exonic	IclR_family_transcriptional_regulator	T	T	T	T	T	T	T	T	T	T	T	T	T	T	T	T	T	T	T	T	T	T	T	T	T	T	T	T	T	T	T	T	T	T	T	T	T	T	T	T	C	T	T	T	T
1699	chr1	404569	exonic	choline_dehydrogenase	A	A	A	A	A	A	A	A	A	A	A	A	A	A	A	A	A	A	A	A	A	G	A	A	A	A	A	A	G	A	A	A	A	A	G	A	A	A	A	A	A	A	A	A	A
1700	chr1	404592	exonic	choline_dehydrogenase	T	T	T	T	T	T	T	T	T	T	T	T	T	T	T	T	T	T	T	T	T	T	T	T	T	T	T	T	T	T	T	T	T	T	T	T	T	T	T	T	T	T	T	T	C
1701	chr1	405068	exonic	choline_dehydrogenase	T	T	T	T	T	T	T	T	T	T	T	T	T	T	T	T	T	T	T	T	T	T	T	T	T	T	C	T	T	T	T	T	T	T	T	T	T	T	T	T	T	T	T	T	T
1702	chr1	405091	exonic	choline_dehydrogenase	G	G	G	G	G	G	G	G	G	G	G	G	G	G	G	G	G	G	G	G	G	A	G	G	G	G	G	G	A	G	G	G	G	G	A	G	G	G	G	G	G	G	G	G	G
1703	chr1	405256	exonic	choline_dehydrogenase	G	G	G	G	G	G	G	G	G	G	G	G	G	G	G	G	G	G	G	G	G	G	G	G	G	A	G	G	G	G	G	G	G	G	G	G	G	G	G	G	G	G	G	G	G
1704	chr1	405349	exonic	choline_dehydrogenase	A	A	A	A	A	A	A	A	A	A	A	A	A	A	A	A	A	A	A	A	A	T	A	A	A	A	A	A	T	A	A	A	A	A	T	A	A	A	A	A	A	A	A	A	A
1705	chr1	405364	exonic	choline_dehydrogenase	C	C	T	C	C	C	C	C	C	C	C	C	C	C	C	C	C	C	C	C	C	C	C	C	C	C	C	C	C	C	C	C	C	C	C	C	C	C	C	C	C	C	C	C	C
1706	chr1	405539	exonic	choline_dehydrogenase	G	G	G	G	G	G	G	G	G	G	G	G	G	G	G	G	G	G	G	G	G	G	G	G	G	G	G	G	G	G	G	G	G	G	G	G	G	G	G	G	T	G	G	G	G
1707	chr1	405587	exonic	choline_dehydrogenase	G	G	G	G	G	G	G	G	G	G	G	G	G	G	G	G	G	G	G	G	G	G	G	G	G	G	G	G	G	G	G	G	G	G	G	G	G	G	G	G	A	G	G	G	G
1708	chr1	406292	exonic	hypothetical_protein	T	T	T	T	T	T	T	T	T	T	T	T	T	T	T	T	T	T	T	T	T	T	T	T	T	T	T	T	T	T	T	T	T	T	T	T	T	T	T	T	T	T	T	T	T
1709	chr1	406318	exonic	hypothetical_protein	C	C	C	C	C	C	C	C	C	C	C	C	C	C	C	C	C	C	C	C	C	C	C	C	C	C	C	C	C	C	C	C	C	C	C	C	C	C	C	C	C	C	G	G	G
1710	chr1	406519	upstream;downstream	choline_dehydrogenase,hypothetical_protein,sugar_transport_ATP-binding_protein;hypothetical_protein	G	G	G	G	G	G	G	G	G	G	G	G	G	G	G	G	G	G	G	G	G	G	G	G	G	G	G	G	G	G	G	G	G	G	G	G	G	G	G	G	A	G	G	G	G
1711	chr1	406775	upstream;downstream	hypothetical_protein,sugar_transport_ATP-binding_protein;hypothetical_protein	C	C	C	C	C	C	C	C	C	C	C	C	C	C	C	C	C	C	C	C	C	C	C	C	C	T	C	C	C	C	C	C	C	C	C	C	C	C	C	C	C	C	C	C	C
1712	chr1	406798	upstream;downstream	hypothetical_protein,sugar_transport_ATP-binding_protein;hypothetical_protein	T	T	T	T	T	T	T	T	T	T	T	T	T	T	T	T	T	T	T	T	T	T	T	T	T	T	T	T	T	T	T	T	T	T	T	T	T	T	T	T	A	T	T	T	T
1713	chr1	406897	exonic	sugar_transport_ATP-binding_protein	G	G	G	G	G	G	G	G	G	G	G	G	G	G	G	G	G	G	G	G	G	G	G	G	G	G	G	G	G	G	G	G	G	G	G	G	G	G	G	G	A	G	G	G	G
1714	chr1	406910	exonic	sugar_transport_ATP-binding_protein	C	T	C	T	T	T	C	T	T	T	C	T	T	T	T	T	T	T	C	T	T	C	C	C	C	C	T	C	C	T	T	T	C	T	C	T	T	T	T	T	C	T	C	C	C
1715	chr1	406966	exonic	sugar_transport_ATP-binding_protein	C	C	C	C	C	C	C	C	C	C	C	C	C	C	C	C	C	C	C	C	C	C	C	C	C	C	C	C	C	C	C	C	C	C	C	C	C	C	C	C	C	C	T	T	C
1716	chr1	407032	exonic	sugar_transport_ATP-binding_protein	G	G	G	G	G	G	G	G	G	G	G	G	G	G	G	G	G	G	G	G	G	G	G	G	G	G	G	G	G	G	G	G	G	G	G	G	G	G	G	G	G	G	G	G	G
1717	chr1	407108	exonic	sugar_transport_ATP-binding_protein	T	T	C	T	T	T	T	T	T	T	T	T	T	T	T	T	T	T	T	T	T	T	T	T	T	T	T	T	T	T	T	T	T	T	T	T	T	T	T	T	C	T	T	T	T
1718	chr1	407219	exonic	sugar_transport_ATP-binding_protein	G	G	G	G	G	G	G	G	G	G	G	G	G	G	G	G	G	G	G	G	G	G	G	G	G	A	G	G	G	G	G	G	G	G	G	G	G	G	G	G	G	G	G	G	G
1719	chr1	407292	exonic	sugar_transport_ATP-binding_protein	T	T	C	T	T	T	T	T	T	T	T	T	T	T	T	T	T	T	T	T	T	T	T	T	T	T	T	T	T	T	T	T	T	T	T	T	T	T	T	T	T	T	T	T	T
1720	chr1	407480	exonic	sugar_transport_ATP-binding_protein	T	T	T	T	T	T	T	T	T	T	T	T	T	T	T	T	T	T	T	T	T	T	T	T	T	T	T	T	T	T	T	T	T	T	T	T	T	T	T	T	C	T	T	T	T
1721	chr1	407536	exonic	sugar_transport_ATP-binding_protein	A	A	G	A	A	A	A	A	A	A	A	A	A	A	A	A	A	A	A	A	A	A	A	A	A	A	A	A	A	A	A	A	A	A	A	A	A	A	A	A	A	A	A	A	A
1722	chr1	407545	exonic	sugar_transport_ATP-binding_protein	G	G	G	G	G	G	G	G	G	G	G	G	G	G	G	G	G	G	G	G	G	A	G	G	G	G	G	G	A	G	G	G	G	G	A	G	G	G	G	G	G	G	G	G	G
1723	chr1	407752	exonic	sugar_transport_ATP-binding_protein	T	T	T	T	T	T	T	T	T	T	T	T	T	T	T	T	T	T	T	T	T	T	T	T	T	T	T	T	T	T	T	T	T	T	T	T	T	T	T	T	T	T	T	G	T
1724	chr1	407841	exonic	sugar_transport_ATP-binding_protein	A	A	A	A	A	A	A	A	A	A	A	A	A	A	A	A	A	A	A	A	A	A	A	A	A	A	A	A	A	A	A	A	A	A	A	A	A	A	A	A	G	A	A	A	A
1725	chr1	408002	exonic	sugar_transport_ATP-binding_protein	C	C	C	C	C	C	C	C	C	C	C	C	C	C	C	C	C	C	C	C	C	C	C	C	C	A	C	C	C	C	C	C	C	C	C	C	C	C	C	C	C	C	C	C	C
1726	chr1	408108	exonic	sugar_transport_ATP-binding_protein	C	C	T	C	C	C	C	C	C	C	C	C	C	C	C	C	C	C	C	C	C	C	C	C	C	C	C	C	C	C	C	C	C	C	C	C	C	C	C	C	C	C	C	C	C
1727	chr1	408349	upstream;downstream	ribose_ABC_transporter_permease;sugar_transport_ATP-binding_protein	T	T	C	T	T	T	T	T	T	T	T	T	T	T	T	T	T	T	T	T	T	T	T	T	T	T	T	T	T	T	T	T	T	T	T	T	T	T	T	T	T	T	T	T	T
1728	chr1	408700	exonic	ribose_ABC_transporter_permease	A	A	G	A	A	A	A	A	A	A	A	A	A	A	A	A	A	A	A	A	A	A	A	A	A	A	A	A	A	A	A	A	A	A	A	A	A	A	A	A	G	A	A	A	A
1729	chr1	409618	upstream;downstream	D-ribose-binding_periplasmic_protein_precursor;ribose_ABC_transporter_permease	C	C	C	C	C	C	C	C	C	C	C	C	C	C	C	C	C	C	C	C	C	C	C	C	C	C	C	C	C	C	C	C	C	C	C	C	C	C	C	C	C	C	C	C	C
1730	chr1	409651	exonic	D-ribose-binding_periplasmic_protein_precursor	C	C	T	C	C	C	C	C	C	C	C	C	C	C	C	C	C	C	C	C	C	C	C	C	C	C	C	C	C	C	C	C	C	C	C	C	C	C	C	C	C	C	C	C	C
1731	chr1	409718	exonic	D-ribose-binding_periplasmic_protein_precursor	T	T	T	T	T	T	T	T	T	T	T	T	T	T	T	T	T	T	T	T	T	T	T	T	T	T	T	T	T	T	T	T	T	T	T	T	T	T	T	T	C	T	T	T	T
1732	chr1	409803	exonic	D-ribose-binding_periplasmic_protein_precursor	A	A	A	A	A	A	A	A	A	A	A	A	A	A	A	A	A	A	A	A	A	A	A	A	A	A	A	A	A	A	A	A	A	A	A	A	A	A	A	A	A	A	G	G	A
1733	chr1	410066	exonic	D-ribose-binding_periplasmic_protein_precursor	G	G	A	G	G	G	G	G	G	G	G	G	G	G	G	G	G	G	G	G	G	G	G	G	G	G	G	G	G	G	G	G	G	G	G	G	G	G	G	G	G	G	G	G	G
1734	chr1	410507	exonic	D-ribose-binding_periplasmic_protein_precursor	C	C	G	C	C	C	C	C	C	C	C	C	C	C	C	C	C	C	C	C	C	C	C	C	C	C	C	C	C	C	C	C	C	C	C	C	C	C	C	C	C	C	C	C	C
1735	chr1	410696	upstream;downstream	2-deoxy-D-gluconate_3-dehydrogenase,dihydroxyacetone_kinase;D-ribose-binding_periplasmic_protein_precursor	A	A	A	A	A	A	A	A	A	A	A	A	A	A	A	A	A	A	A	A	A	A	A	A	A	A	A	A	A	A	A	A	A	A	A	A	A	A	A	A	G	A	A	A	A
1736	chr1	411009	exonic	2-deoxy-D-gluconate_3-dehydrogenase	G	G	G	G	G	G	G	G	G	G	G	G	G	G	G	G	G	G	G	G	G	A	G	G	G	G	G	G	A	G	G	G	G	G	A	G	G	G	G	G	G	G	G	G	G
1737	chr1	411251	exonic	2-deoxy-D-gluconate_3-dehydrogenase	G	G	A	G	G	G	G	G	G	G	G	G	G	G	G	G	G	G	G	G	G	G	G	G	G	G	G	G	G	G	G	G	G	G	G	G	G	G	G	G	G	G	G	G	G
1738	chr1	411282	exonic	2-deoxy-D-gluconate_3-dehydrogenase	C	C	C	C	C	C	C	C	C	C	C	C	C	C	C	C	C	C	C	C	C	C	C	C	C	C	C	C	C	C	C	C	C	C	C	C	C	C	C	C	T	C	C	C	C
1739	chr1	412223	exonic	dihydroxyacetone_kinase	T	T	T	T	T	T	T	T	T	T	T	T	T	T	T	T	T	T	T	T	T	T	T	T	T	A	T	T	T	T	T	T	T	T	T	T	T	T	T	T	T	T	A	A	A
1740	chr1	412449	exonic	dihydroxyacetone_kinase	T	C	C	C	C	C	T	C	C	C	T	C	C	C	C	C	C	C	T	C	C	C	T	T	T	T	C	T	C	C	C	C	T	C	C	C	C	C	C	C	C	C	T	T	T
1741	chr1	412480	exonic	dihydroxyacetone_kinase	C	C	C	C	C	C	C	C	C	C	C	C	C	C	C	C	C	C	C	C	C	C	C	C	C	C	C	C	C	C	C	C	C	C	C	C	C	C	C	C	C	C	C	C	C
1742	chr1	412778	exonic	dihydroxyacetone_kinase	G	G	G	G	G	G	G	G	G	G	G	G	G	G	G	G	G	G	G	G	G	G	G	G	G	G	G	G	G	G	G	G	G	G	G	G	G	G	G	G	A	G	G	G	G
1743	chr1	413038	exonic	dihydroxyacetone_kinase	T	T	A	T	T	T	T	T	T	T	T	T	T	T	T	T	T	T	T	T	T	T	T	T	T	T	T	T	T	T	T	T	T	T	T	T	T	T	T	T	T	T	T	T	T
1744	chr1	413369	exonic	deoxyribonucleoside_regulator_/_dihydroxyacetone_kinase	G	G	G	G	G	G	G	G	G	G	G	G	G	G	G	G	G	G	G	G	G	G	G	G	G	G	G	G	G	G	G	G	G	G	G	G	G	G	G	G	G	A	G	G	G
1745	chr1	413439	exonic	deoxyribonucleoside_regulator_/_dihydroxyacetone_kinase	C	C	T	C	C	C	C	C	C	C	C	C	C	C	C	C	C	C	C	C	C	C	C	C	C	C	C	C	C	C	C	C	C	C	C	C	C	C	C	C	C	C	C	C	C
1746	chr1	413666	exonic	deoxyribonucleoside_regulator_/_dihydroxyacetone_kinase	G	G	G	G	G	G	G	G	G	G	G	G	G	G	G	G	G	G	G	G	G	G	G	G	G	G	G	G	G	G	G	G	G	G	G	G	G	G	G	G	G	G	T	T	T
1747	chr1	413796	exonic	deoxyribonucleoside_regulator_/_dihydroxyacetone_kinase	G	G	G	G	G	G	G	G	G	G	G	G	G	G	G	G	G	G	G	G	G	A	G	G	G	G	G	G	A	G	G	G	G	G	A	G	G	G	G	G	G	G	G	G	G
1748	chr1	413843	exonic	deoxyribonucleoside_regulator_/_dihydroxyacetone_kinase	G	G	G	G	G	G	G	G	G	G	G	G	G	G	G	G	G	G	G	G	G	G	G	G	G	G	G	G	G	G	G	G	G	G	G	G	G	G	G	G	G	G	G	G	G
1749	chr1	413932	exonic	deoxyribonucleoside_regulator_/_dihydroxyacetone_kinase	G	G	G	G	G	G	G	G	G	G	G	G	G	G	G	G	G	G	G	G	G	G	G	G	G	G	G	G	G	G	G	G	G	G	G	G	G	G	G	G	G	G	G	G	G
1750	chr1	414008	exonic	deoxyribonucleoside_regulator_/_dihydroxyacetone_kinase	C	C	C	C	C	C	C	C	G	G	C	C	C	C	C	C	C	C	C	C	C	T	C	C	C	C	C	C	T	C	C	C	C	G	T	C	C	C	C	C	C	C	C	C	C
1751	chr1	414214	exonic	deoxyribonucleoside_regulator_/_dihydroxyacetone_kinase	C	C	C	C	C	C	C	C	C	C	C	C	C	C	C	C	C	C	C	C	C	C	C	C	C	C	C	C	C	C	C	C	C	C	C	C	C	C	C	C	C	C	A	C	C
1752	chr1	414370	exonic	deoxyribonucleoside_regulator_/_dihydroxyacetone_kinase	A	T	T	T	T	T	A	T	T	T	A	T	T	T	T	T	T	T	A	T	T	T	A	A	A	T	T	A	T	T	T	T	A	T	T	T	T	T	T	T	T	T	T	T	T
1753	chr1	414511	exonic	deoxyribonucleoside_regulator_/_dihydroxyacetone_kinase	C	C	T	C	C	C	C	C	C	C	C	C	C	C	C	C	C	C	C	C	C	C	C	C	C	C	C	C	C	C	C	C	C	C	C	C	C	C	C	C	C	C	C	C	C
1754	chr1	414911	exonic	deoxyribonucleoside_regulator_/_dihydroxyacetone_kinase	A	A	A	A	A	A	A	A	A	A	A	A	A	A	A	A	A	A	A	A	A	A	A	A	A	A	A	A	A	A	A	A	A	A	A	A	A	A	A	A	G	A	A	A	A
1755	chr1	414983	exonic	deoxyribonucleoside_regulator_/_dihydroxyacetone_kinase	T	T	T	T	T	T	T	T	T	T	T	T	T	T	T	T	T	T	T	T	T	T	T	T	T	T	T	T	T	T	T	T	T	T	T	T	T	T	T	T	T	T	T	T	T
1756	chr1	415330	exonic	deoxyribonucleoside_regulator_/_dihydroxyacetone_kinase	T	T	T	T	T	T	T	T	T	T	T	T	T	T	T	T	T	T	T	T	T	T	T	T	T	C	T	T	T	T	T	T	T	T	T	T	T	T	T	T	T	T	C	C	C
1757	chr1	415541	exonic	dihydroxyacetone_kinase	G	T	T	T	T	T	G	T	T	T	G	T	T	T	T	T	T	T	G	T	T	T	G	G	G	G	T	G	T	T	T	T	G	T	T	T	T	T	T	T	T	T	G	G	G
1758	chr1	415666	exonic	dihydroxyacetone_kinase	G	G	T	G	G	G	G	G	G	G	G	G	G	G	G	G	G	G	G	G	G	G	G	G	G	G	G	G	G	G	G	G	G	G	G	G	G	G	G	G	G	G	G	G	G
1759	chr1	415868	exonic	dihydroxyacetone_kinase	C	C	T	C	C	C	C	C	C	C	C	C	C	C	C	C	C	C	C	C	C	C	C	C	C	C	C	C	C	C	C	C	C	C	C	C	C	C	C	C	C	C	C	C	C
1760	chr1	415956	exonic	dihydroxyacetone_kinase	C	C	C	C	C	C	C	C	C	C	C	C	C	C	C	C	C	C	C	C	C	C	C	C	C	C	C	C	C	C	C	C	C	C	C	C	C	C	C	C	C	C	T	T	C
1761	chr1	416609	exonic	hypothetical_protein	G	G	G	G	G	G	G	G	G	G	G	G	G	G	G	G	G	G	G	G	G	G	G	G	G	A	G	G	G	G	G	G	G	G	G	G	G	G	G	G	G	G	A	A	A
1762	chr1	416701	upstream;downstream	hypothetical_protein;dihydroxyacetone_kinase	C	C	C	C	C	C	C	C	C	C	C	C	C	C	C	C	C	C	C	C	C	C	C	C	C	C	C	C	C	C	C	C	C	C	C	C	C	C	C	C	T	C	C	C	C
1763	chr1	417496	exonic	hypothetical_protein	C	C	C	C	C	C	C	C	C	C	C	C	C	C	C	C	C	C	C	C	C	T	C	C	C	C	C	C	T	C	C	C	C	C	T	C	C	C	C	C	C	C	C	C	C
1764	chr1	418588	exonic	hypothetical_protein	G	G	A	G	G	G	G	G	G	G	G	G	G	G	G	G	G	G	G	G	G	A	G	G	G	G	G	G	A	G	G	G	G	G	A	G	G	G	G	G	A	G	G	G	G
1765	chr1	418688	exonic	hypothetical_protein	G	A	G	A	A	A	G	A	A	A	G	A	A	A	A	A	A	A	G	A	A	G	G	G	G	G	A	G	G	A	A	A	G	A	G	A	A	A	A	A	G	A	G	G	G
1766	chr1	419568	upstream;downstream	hypothetical_protein;hypothetical_protein,multiple_antibiotic_resistance_protein_MARC	G	G	G	G	G	G	G	G	G	G	G	G	G	G	G	G	G	G	G	G	G	G	G	G	G	G	G	G	G	G	G	G	G	G	G	G	G	G	G	G	T	G	G	G	G
1767	chr1	419895	exonic	multiple_antibiotic_resistance_protein_MARC	C	C	C	C	C	C	A	C	C	C	C	C	C	C	C	C	C	C	C	C	C	C	C	C	C	C	C	A	C	C	C	C	A	C	C	C	C	C	C	C	C	C	C	C	C
1768	chr1	420149	exonic	multiple_antibiotic_resistance_protein_MARC	T	C	C	C	C	C	T	C	C	C	T	C	C	C	C	C	C	C	T	C	C	C	T	T	T	T	C	T	C	C	C	C	T	C	C	C	C	C	C	C	C	C	T	T	T
1769	chr1	420289	exonic	multiple_antibiotic_resistance_protein_MARC	A	T	T	T	T	T	A	T	T	T	A	T	T	T	T	T	T	T	A	T	T	T	A	A	A	T	T	A	T	T	T	T	A	T	T	T	T	T	T	T	T	T	T	T	T
1770	chr1	420693	exonic	hypothetical_protein	C	C	T	C	C	C	C	C	C	C	C	C	C	C	C	C	C	C	C	C	C	C	C	C	C	C	C	C	C	C	C	C	C	C	C	C	C	C	C	C	C	C	C	C	C
1771	chr1	420836	exonic	hypothetical_protein	G	G	G	G	G	G	G	G	G	G	G	G	G	G	G	G	G	G	G	G	G	T	G	G	G	G	G	G	T	G	G	G	G	G	T	G	G	G	G	G	G	G	G	G	G
1772	chr1	420884	exonic	hypothetical_protein	T	T	T	T	T	T	T	T	T	T	T	T	T	T	T	T	T	T	T	T	T	T	T	T	T	T	T	T	T	T	T	T	T	T	T	T	T	T	T	T	A	T	T	T	T
1773	chr1	420975	exonic	hypothetical_protein	A	G	G	G	G	G	A	G	G	G	A	G	G	G	G	G	G	G	A	G	G	G	A	A	A	A	G	A	G	G	G	G	A	G	G	G	G	G	G	G	G	G	A	A	A
1774	chr1	421198	exonic	hypothetical_protein	C	C	C	C	C	C	C	C	C	C	C	C	C	C	C	C	C	C	C	C	C	G	C	C	C	C	C	C	G	C	C	C	C	C	G	C	C	C	C	C	C	C	C	C	C
1775	chr1	421329	exonic	hypothetical_protein	C	C	C	C	C	C	C	C	C	C	C	C	C	C	C	C	C	C	C	C	C	C	C	C	C	C	C	C	C	C	C	C	C	C	C	C	C	C	C	C	T	C	C	C	C
1776	chr1	421478	exonic	hypothetical_protein	C	C	G	C	C	C	C	C	C	C	C	C	C	C	C	C	C	C	C	C	C	C	C	C	C	C	C	C	C	C	C	C	C	C	C	C	C	C	C	C	G	C	C	C	C
1777	chr1	421497	exonic	hypothetical_protein	C	C	C	C	C	C	C	C	C	C	C	C	C	C	C	C	C	C	C	C	C	G	C	C	C	C	C	C	G	C	C	C	C	C	G	C	C	C	C	C	C	C	C	C	C
1778	chr1	421707	exonic	hypothetical_protein	C	C	A	C	C	C	C	C	C	C	C	C	C	C	C	C	C	C	C	C	C	C	C	C	C	C	C	C	C	C	C	C	C	C	C	C	C	C	C	C	C	C	C	C	C
1779	chr1	421768	exonic	hypothetical_protein	T	T	C	T	T	T	T	T	T	T	T	T	T	T	T	T	T	T	T	T	T	T	T	T	T	T	T	T	T	T	T	T	T	T	T	T	T	T	T	T	C	T	T	T	T
1780	chr1	421899	exonic	hypothetical_protein	C	C	C	C	C	C	C	C	C	C	C	C	C	C	C	C	C	C	C	C	C	C	C	C	C	C	C	C	C	C	C	C	C	C	C	C	C	C	C	C	C	C	C	C	C
1781	chr1	422588	exonic	7-alpha-hydroxysteroid_dehydrogenase	G	G	C	G	G	G	G	G	G	G	G	G	G	G	G	G	G	G	G	G	G	C	G	G	G	G	G	G	C	G	G	G	G	G	C	G	G	G	G	G	C	G	G	G	G
1782	chr1	422892	exonic	7-alpha-hydroxysteroid_dehydrogenase	T	T	A	T	T	T	T	T	T	T	T	T	T	T	T	T	T	T	T	T	T	T	T	T	T	T	T	T	T	T	T	T	T	T	T	T	T	T	T	T	T	T	T	T	T
1783	chr1	422950	upstream;downstream	7-alpha-hydroxysteroid_dehydrogenase,hypothetical_protein;7-alpha-hydroxysteroid_dehydrogenase	T	T	G	T	T	T	T	T	T	T	T	T	T	T	T	T	T	T	T	T	T	T	T	T	T	T	T	T	T	T	T	T	T	T	T	T	T	T	T	T	T	T	T	T	T
1784	chr1	423118	exonic	7-alpha-hydroxysteroid_dehydrogenase	G	T	G	G	G	G	G	G	G	G	G	T	T	T	T	T	T	T	G	G	T	G	G	G	G	G	G	G	G	G	G	G	G	G	G	T	G	T	T	G	G	G	G	G	G
1785	chr1	423129	exonic	7-alpha-hydroxysteroid_dehydrogenase	C	T	C	T	T	T	C	T	C	C	C	T	T	T	T	T	T	T	C	T	T	C	C	C	C	C	T	C	C	T	C	C	C	C	C	T	T	T	T	T	C	C	C	C	C
1786	chr1	423192	exonic	7-alpha-hydroxysteroid_dehydrogenase	T	T	T	T	T	T	T	T	T	T	T	T	T	T	T	T	T	T	T	T	T	T	T	T	T	T	T	T	T	T	T	T	T	T	T	T	T	T	T	T	C	T	T	T	T
1787	chr1	423247	exonic	7-alpha-hydroxysteroid_dehydrogenase	G	G	G	G	G	G	G	G	G	G	G	G	G	G	G	G	G	G	G	G	G	G	G	G	G	G	G	G	G	G	G	G	G	G	G	G	G	G	G	G	G	G	A	A	A
1788	chr1	423519	exonic	7-alpha-hydroxysteroid_dehydrogenase	G	G	G	G	G	G	G	G	G	G	G	G	G	G	G	G	G	G	G	G	G	G	T	G	G	G	G	G	G	G	G	G	G	G	G	G	G	G	G	G	G	G	G	G	G
1789	chr1	423808	upstream;downstream	7-alpha-hydroxysteroid_dehydrogenase,hypothetical_protein;hypothetical_protein	A	A	A	A	A	A	A	A	A	A	A	A	A	A	A	A	A	A	A	A	A	A	A	A	A	A	A	A	A	A	A	A	A	A	A	A	A	A	A	A	A	G	A	A	A
1790	chr1	423835	upstream;downstream	7-alpha-hydroxysteroid_dehydrogenase,hypothetical_protein;hypothetical_protein	C	C	T	C	C	C	C	C	C	C	C	C	C	C	C	C	C	C	C	C	C	C	C	C	C	C	C	C	C	C	C	C	C	C	C	C	C	C	C	C	C	C	C	C	C
1791	chr1	423972	upstream;downstream	7-alpha-hydroxysteroid_dehydrogenase,hypothetical_protein;hypothetical_protein	C	C	T	C	C	C	C	C	C	C	C	C	C	C	C	C	C	C	C	C	C	C	C	C	C	C	C	C	C	C	C	C	C	C	C	C	C	C	C	C	C	C	C	C	C
1792	chr1	424167	upstream;downstream	7-alpha-hydroxysteroid_dehydrogenase,hypothetical_protein;hypothetical_protein,isocitrate_lyase	C	C	C	C	C	C	C	C	C	C	C	C	C	C	C	C	C	C	C	C	C	T	C	C	C	C	C	C	T	C	C	C	C	C	T	C	C	C	C	C	C	C	C	C	C
1793	chr1	424923	upstream;downstream	hypothetical_protein;hypothetical_protein,isocitrate_lyase	G	G	G	G	G	G	G	G	G	G	G	G	G	G	G	G	G	G	G	G	G	A	G	G	G	G	G	G	A	G	G	G	G	G	A	G	G	G	G	G	G	G	G	G	G
1794	chr1	424931	upstream;downstream	hypothetical_protein;hypothetical_protein,isocitrate_lyase	C	C	C	C	C	C	C	C	C	C	C	C	C	C	C	C	C	C	C	C	C	C	C	C	C	C	C	C	C	C	C	C	C	C	C	C	C	C	C	C	T	C	C	C	C
1795	chr1	424964	upstream;downstream	hypothetical_protein;hypothetical_protein,isocitrate_lyase	C	C	C	C	C	C	T	C	C	C	C	C	C	C	C	C	C	C	C	C	C	C	C	C	C	C	C	T	C	C	C	C	T	C	C	C	C	C	C	C	C	C	C	C	C
1796	chr1	425078	exonic	isocitrate_lyase	C	C	C	C	C	C	C	C	C	C	C	C	C	C	C	C	C	C	C	C	C	C	C	C	C	C	C	C	C	C	C	C	C	C	C	C	C	C	C	C	T	C	C	C	C
1797	chr1	425109	exonic	isocitrate_lyase	C	C	C	C	C	C	C	C	C	C	C	C	C	C	C	C	C	C	C	C	C	T	C	C	C	C	C	C	C	C	C	C	C	C	C	C	C	C	C	C	C	C	C	C	C
1798	chr1	425132	exonic	isocitrate_lyase	C	C	C	C	C	C	C	C	C	C	C	C	C	C	C	C	C	C	C	C	C	C	C	C	C	C	C	C	C	C	C	C	C	C	C	C	C	C	C	C	C	C	C	T	C
1799	chr1	425291	exonic	isocitrate_lyase	G	G	G	G	G	G	G	G	G	G	G	G	G	G	G	G	G	G	G	G	G	G	G	G	G	G	G	G	G	G	G	G	G	G	G	G	G	G	G	G	A	G	G	G	G
1800	chr1	425529	exonic	isocitrate_lyase	C	C	C	C	C	C	C	C	C	C	C	C	C	C	C	C	C	C	C	C	C	C	C	C	C	C	C	C	C	C	C	C	C	C	C	C	C	C	C	C	T	C	C	C	C
1801	chr1	425567	exonic	isocitrate_lyase	G	G	G	G	G	G	G	G	G	G	G	G	G	G	G	G	G	G	G	G	G	G	G	G	G	G	G	G	G	G	G	G	G	G	G	G	G	G	G	A	G	G	G	G	G
1802	chr1	425649	exonic	isocitrate_lyase	G	G	G	G	G	G	G	G	G	G	G	G	G	G	G	G	G	G	G	G	G	G	T	G	G	G	G	G	G	G	G	G	G	G	G	G	G	G	G	G	G	G	G	G	G
1803	chr1	425810	exonic	isocitrate_lyase	C	C	C	C	C	C	C	C	C	C	C	C	C	C	C	C	C	C	C	C	C	C	C	C	C	C	C	C	C	C	C	C	C	C	C	C	C	C	C	C	T	C	C	C	C
1804	chr1	425818	exonic	isocitrate_lyase	T	T	C	T	T	T	T	T	T	T	T	T	T	T	T	T	T	T	T	T	T	T	T	T	T	T	T	T	T	T	T	T	T	T	T	T	T	T	T	T	C	T	T	T	T
1805	chr1	426357	upstream	MerR_family_transcriptional_regulator,isocitrate_lyase	G	G	G	G	G	G	G	G	G	G	G	G	G	G	G	G	G	G	G	G	G	G	G	G	G	G	G	G	G	G	G	G	G	G	G	G	G	G	G	G	G	G	A	A	A
1806	chr1	426549	upstream	MerR_family_transcriptional_regulator,isocitrate_lyase	T	T	T	T	T	T	T	T	T	T	T	T	T	T	T	T	T	T	T	T	T	T	T	T	T	T	T	T	T	T	T	T	T	T	T	T	T	T	T	T	C	T	T	T	T
1807	chr1	426656	upstream	MerR_family_transcriptional_regulator,isocitrate_lyase	T	T	T	T	T	T	T	T	T	T	T	T	T	T	T	T	T	T	T	T	T	T	T	T	T	T	T	T	T	T	T	T	T	T	T	T	T	T	T	T	C	T	T	T	T
1808	chr1	426727	exonic	MerR_family_transcriptional_regulator	A	A	A	A	A	A	A	A	A	A	A	A	A	A	A	A	A	A	A	A	A	A	A	A	A	A	A	A	A	A	A	A	A	A	A	A	A	A	A	A	G	A	A	A	A
1809	chr1	426792	exonic	MerR_family_transcriptional_regulator	A	A	G	A	A	A	A	A	A	A	A	A	A	A	A	A	A	A	A	A	A	A	A	A	A	A	A	A	A	A	A	A	A	A	A	A	A	A	A	A	A	A	A	A	A
1810	chr1	426856	exonic	MerR_family_transcriptional_regulator	C	C	C	C	C	C	C	C	C	C	C	C	C	C	C	C	C	C	C	C	C	C	C	C	C	C	C	C	C	C	C	C	C	C	C	C	C	C	C	C	C	C	C	C	A
1811	chr1	427138	exonic	MerR_family_transcriptional_regulator	A	A	C	A	A	A	A	A	A	A	A	A	A	A	A	A	A	A	A	A	A	A	A	A	A	A	A	A	A	A	A	A	A	A	A	A	A	A	A	A	C	A	A	A	A
1812	chr1	427331	exonic	MerR_family_transcriptional_regulator	C	C	A	C	C	C	C	C	C	C	C	C	C	C	C	C	C	C	C	C	C	C	C	C	C	C	C	C	C	C	C	C	C	C	C	C	C	C	C	C	C	C	C	C	C
1813	chr1	427504	exonic	MerR_family_transcriptional_regulator	T	T	T	T	T	T	T	T	T	T	T	T	T	T	T	T	T	T	T	T	T	T	T	T	T	T	T	T	T	T	T	T	T	T	T	T	T	T	T	T	T	T	T	T	T
1814	chr1	427835	exonic	MerR_family_transcriptional_regulator	T	T	C	T	T	T	T	T	T	T	T	T	T	T	T	T	T	T	T	T	T	T	T	T	T	T	T	T	T	T	T	T	T	T	T	T	T	T	T	T	C	T	T	T	T
1815	chr1	428387	exonic	putrescine-binding_periplasmic_protein	G	G	A	G	G	G	G	G	G	G	G	G	G	G	G	G	G	G	G	G	G	G	G	G	G	G	G	G	G	G	G	G	G	G	G	G	G	G	G	G	G	G	G	G	G
1816	chr1	428549	exonic	putrescine-binding_periplasmic_protein	T	T	T	T	T	T	T	T	T	T	T	T	T	T	T	T	T	T	T	T	T	T	T	T	T	T	T	T	T	T	T	T	T	T	T	T	T	T	T	T	C	T	T	T	T
1817	chr1	428832	exonic	putrescine-binding_periplasmic_protein	G	G	G	G	G	G	G	G	G	G	G	G	G	G	G	G	G	G	G	G	G	A	G	G	G	G	G	G	G	G	G	G	G	G	G	G	G	G	G	G	G	G	G	G	G
1818	chr1	429146	exonic	putrescine-binding_periplasmic_protein	A	A	A	A	A	A	A	A	A	A	A	A	A	A	A	A	A	A	A	A	A	C	A	A	A	A	A	A	C	A	A	A	A	A	C	A	A	A	A	A	A	A	A	A	A
1819	chr1	429973	exonic	putrescine_ABC_transporter_ATP-binding_protein	C	C	C	C	G	G	C	C	C	C	C	C	C	C	C	C	C	C	C	G	C	C	C	C	C	C	C	C	C	G	C	C	C	C	C	C	C	C	C	C	C	C	C	C	C
1820	chr1	430060	exonic	putrescine_ABC_transporter_ATP-binding_protein	G	G	A	G	G	G	G	G	G	G	G	G	G	G	G	G	G	G	G	G	G	G	G	G	G	G	G	G	G	G	G	G	G	G	G	G	G	G	G	G	G	G	G	G	G
1821	chr1	430219	exonic	putrescine_ABC_transporter_ATP-binding_protein	C	C	C	C	C	C	C	C	C	C	C	C	C	C	C	C	C	C	C	C	C	C	C	C	C	C	C	C	C	C	C	C	C	C	C	C	C	C	C	C	C	C	C	C	C
1822	chr1	432088	exonic	putrescine_ABC_transporter_permease	C	C	C	C	C	C	C	C	C	C	C	C	C	C	C	T	C	C	C	C	C	C	C	C	C	C	C	C	C	C	C	C	C	C	C	T	C	T	T	C	C	C	C	C	C
1823	chr1	432132	exonic	putrescine_ABC_transporter_permease	C	C	C	C	C	C	C	C	C	C	C	C	C	C	C	C	C	C	C	C	C	C	C	C	C	T	C	C	C	C	C	C	C	C	C	C	C	C	C	C	C	C	C	C	C
1824	chr1	432208	exonic	putrescine_ABC_transporter_permease	C	C	C	T	C	C	C	C	C	C	C	C	C	C	C	C	C	C	C	C	C	C	C	C	C	C	C	C	C	C	C	C	C	C	C	C	C	C	C	C	C	C	C	C	C
1825	chr1	432341	exonic	putrescine_ABC_transporter_permease	C	A	C	A	A	A	C	A	A	A	C	A	A	A	A	A	A	A	C	A	A	C	C	C	C	C	A	C	C	A	A	A	C	A	C	A	A	A	A	A	C	A	C	C	C
1826	chr1	432359	exonic	putrescine_ABC_transporter_permease	G	G	G	G	G	G	G	G	G	G	G	G	G	G	G	G	G	G	G	G	G	G	G	G	G	G	G	G	G	G	G	G	G	G	G	G	G	G	G	G	G	G	G	G	G
1827	chr1	432492	exonic	hypothetical_protein	C	C	C	C	C	C	C	C	C	C	C	C	C	C	C	C	C	C	C	C	C	C	C	C	C	C	C	C	C	C	C	C	C	C	C	C	C	C	C	C	C	C	C	C	C
1828	chr1	432627	exonic	hypothetical_protein	T	T	T	C	T	T	T	T	T	T	T	T	T	T	T	T	T	T	T	T	T	T	T	T	T	T	T	T	T	T	T	T	T	T	T	T	T	T	T	T	T	T	T	T	T
1829	chr1	432954	exonic	hypothetical_protein	T	T	T	T	T	T	T	T	T	T	T	T	T	T	T	T	T	T	T	T	T	T	T	T	T	T	T	T	T	T	T	T	T	T	T	T	T	T	T	T	C	T	T	T	T
1830	chr1	433043	exonic	hypothetical_protein	G	G	G	G	G	G	G	G	G	G	G	G	G	G	G	G	G	G	G	G	G	G	G	G	G	G	G	G	G	G	G	G	G	G	G	G	G	G	G	G	T	G	G	G	G
1831	chr1	433057	exonic	hypothetical_protein	G	G	G	G	G	G	G	G	G	G	G	G	G	G	G	G	G	G	G	G	G	G	G	G	G	G	G	G	G	G	A	A	G	G	G	G	G	G	G	G	G	G	G	G	G
1832	chr1	433236	exonic	hypothetical_protein	C	C	C	C	C	C	C	C	C	C	C	C	C	C	C	C	C	C	C	C	C	C	C	C	C	C	C	C	C	C	T	T	C	C	C	C	C	C	C	C	C	C	C	C	C
1833	chr1	433355	exonic	hypothetical_protein	G	G	A	G	G	G	G	G	G	G	G	G	G	G	G	G	G	G	G	G	G	G	G	G	G	G	G	G	G	G	G	G	G	G	G	G	G	G	G	G	G	G	G	G	G
1834	chr1	433543	exonic	hypothetical_protein	T	C	C	C	C	C	T	C	C	C	T	C	C	C	C	C	C	C	T	C	C	C	T	T	T	T	C	T	C	C	C	C	T	C	C	C	C	C	C	C	C	C	T	T	T
1835	chr1	433590	exonic	hypothetical_protein	C	C	C	C	C	C	C	C	C	C	C	C	C	C	C	C	C	C	C	C	C	T	C	C	C	C	C	C	C	C	C	C	C	C	C	C	C	C	C	C	C	C	C	C	C
1836	chr1	433674	exonic	hypothetical_protein	C	C	C	C	C	C	C	C	C	C	C	C	C	C	C	C	C	C	C	C	C	C	C	C	C	C	C	C	C	C	C	C	C	C	C	C	C	C	C	C	T	C	C	C	C
1837	chr1	433724	exonic	hypothetical_protein	G	G	G	G	G	G	G	G	G	G	G	G	G	G	G	G	G	G	G	G	G	G	G	G	G	G	G	G	G	G	G	G	G	G	G	G	G	G	G	G	A	G	G	G	G
1838	chr1	433800	exonic	hypothetical_protein	A	A	A	A	A	A	A	A	A	A	A	A	A	A	A	A	A	A	A	A	A	C	A	A	A	A	A	A	C	A	A	A	A	A	C	A	A	A	A	A	A	A	A	A	A
1839	chr1	434738	upstream;downstream	hypothetical_protein;hypothetical_protein,non-motile_and_phage-resistance_protein	T	G	T	G	G	G	G	G	G	G	T	G	G	G	G	G	G	G	T	G	G	G	T	T	T	G	G	G	G	G	G	G	G	G	G	G	G	G	G	G	G	G	G	G	G
1840	chr1	434862	upstream;downstream	hypothetical_protein;hypothetical_protein,non-motile_and_phage-resistance_protein	G	G	G	G	G	G	G	G	G	G	G	G	G	G	G	G	G	G	G	G	G	G	A	G	G	G	G	G	G	G	G	G	G	G	G	G	G	G	G	G	G	G	G	G	G
1841	chr1	434936	upstream;downstream	hypothetical_protein;hypothetical_protein,non-motile_and_phage-resistance_protein	A	A	G	A	A	A	A	A	A	A	A	A	A	A	A	A	A	A	A	A	A	A	A	A	A	A	A	A	A	A	A	A	A	A	A	A	A	A	A	A	G	A	A	A	A
1842	chr1	435044	upstream;downstream	hypothetical_protein;hypothetical_protein,non-motile_and_phage-resistance_protein	G	G	G	G	G	G	A	G	G	G	G	G	G	G	G	G	G	G	G	G	G	G	G	G	G	G	G	A	G	G	G	G	A	G	G	G	G	G	G	G	G	G	G	G	G
1843	chr1	435090	exonic	non-motile_and_phage-resistance_protein	G	G	G	G	G	G	G	G	G	G	G	G	G	G	G	G	G	G	G	G	G	A	G	G	G	G	G	G	G	G	G	G	G	G	G	G	G	G	G	G	G	G	G	G	G
1844	chr1	435260	exonic	non-motile_and_phage-resistance_protein	G	G	G	G	G	G	G	G	G	G	G	G	G	G	G	G	G	G	G	G	G	G	G	G	G	G	G	G	G	G	G	G	G	G	G	G	G	G	G	G	C	G	G	G	G
1845	chr1	436394	exonic	non-motile_and_phage-resistance_protein	C	C	G	C	C	C	C	C	C	C	C	C	C	C	C	C	C	C	C	C	C	C	C	C	C	C	C	C	C	C	C	C	C	C	C	C	C	C	C	C	C	C	C	C	C
1846	chr1	436593	exonic	non-motile_and_phage-resistance_protein	C	C	C	C	C	C	C	C	C	C	C	C	C	C	C	C	C	C	C	C	C	C	C	C	C	C	C	C	C	C	C	T	C	C	C	C	C	C	C	C	C	C	C	C	C
1847	chr1	436647	exonic	non-motile_and_phage-resistance_protein	C	C	C	C	C	C	C	C	C	C	C	C	C	C	C	C	C	C	C	C	C	C	C	C	C	C	C	C	C	C	C	C	C	C	G	C	C	C	C	C	C	C	C	C	C
1848	chr1	436791	exonic	non-motile_and_phage-resistance_protein	G	A	G	A	A	A	G	A	A	A	G	A	A	A	A	A	A	A	G	A	A	G	G	G	G	G	A	G	G	A	A	A	G	A	G	A	A	A	A	A	G	A	G	G	G
1849	chr1	436805	exonic	non-motile_and_phage-resistance_protein	T	T	C	T	T	T	T	T	T	T	T	T	T	T	T	T	T	T	T	T	T	T	T	T	T	T	T	T	T	T	T	T	T	T	T	T	T	T	T	T	C	T	T	T	T
1850	chr1	436920	exonic	non-motile_and_phage-resistance_protein	G	G	T	G	G	G	G	G	G	G	G	G	G	G	G	G	G	G	G	G	G	G	G	G	G	G	G	G	G	G	G	G	G	G	G	G	G	G	G	G	T	G	G	G	G
1851	chr1	436961	exonic	non-motile_and_phage-resistance_protein	C	C	C	C	C	C	C	C	C	C	C	C	C	C	C	C	C	C	C	C	C	C	C	C	C	C	C	C	C	C	C	C	C	C	C	C	C	C	C	C	C	C	T	T	T
1852	chr1	437675	upstream	non-motile_and_phage-resistance_protein	C	C	C	C	C	C	C	C	C	C	C	C	C	C	C	C	C	C	C	C	C	C	C	C	C	C	C	C	T	C	C	C	C	C	T	C	C	C	C	C	C	C	C	C	C
1853	chr1	438426	upstream	lipooligosaccharide_biosynthesis_protein_lic2B,non-motile_and_phage-resistance_protein	C	C	T	C	C	C	C	C	C	C	C	C	C	C	C	C	C	C	C	C	C	C	C	C	C	C	C	C	C	C	C	C	C	C	C	C	C	C	C	C	C	C	C	C	C
1854	chr1	438634	upstream	lipooligosaccharide_biosynthesis_protein_lic2B	T	T	T	T	T	T	T	T	T	T	T	T	T	T	T	T	T	T	T	T	T	T	T	T	T	T	T	T	T	T	T	T	T	T	T	T	T	T	T	T	A	T	T	T	T
1855	chr1	438852	upstream	lipooligosaccharide_biosynthesis_protein_lic2B	A	G	A	G	G	G	A	G	G	G	A	G	G	G	G	G	G	G	A	G	G	A	A	A	A	A	G	A	A	G	G	G	A	G	A	G	G	G	G	G	A	G	A	A	A
1856	chr1	438886	upstream	lipooligosaccharide_biosynthesis_protein_lic2B	G	G	T	G	G	G	G	G	G	G	G	G	G	G	G	G	G	G	G	G	G	G	G	G	G	G	G	G	G	G	G	G	G	G	G	G	G	G	G	G	T	G	G	G	G
1857	chr1	439025	exonic	lipooligosaccharide_biosynthesis_protein_lic2B	G	G	G	G	G	G	G	G	G	G	G	G	G	G	G	G	G	G	G	G	G	G	G	G	G	G	G	G	G	G	G	G	G	G	G	G	G	G	G	G	A	G	G	G	G
1858	chr1	439625	exonic	lipooligosaccharide_biosynthesis_protein_lic2B	A	G	G	G	G	G	A	G	G	G	A	G	G	G	G	G	G	G	A	G	G	G	A	A	A	G	G	A	G	G	G	G	A	G	G	G	G	G	G	G	G	G	G	G	G
1859	chr1	439802	upstream;downstream	oxidoreductase;hypothetical_protein,lipooligosaccharide_biosynthesis_protein_lic2B	C	C	C	C	C	C	C	C	C	C	C	C	C	C	C	C	C	C	C	C	C	C	C	C	C	C	C	C	C	C	C	C	C	C	C	C	C	C	C	C	G	C	C	C	C
1860	chr1	439988	exonic	hypothetical_protein	C	C	T	C	C	C	C	C	C	C	C	C	C	C	C	C	C	C	C	C	C	C	C	C	C	C	C	C	C	C	C	C	C	C	C	C	C	C	C	C	C	C	C	C	C
1861	chr1	440002	exonic	hypothetical_protein	C	C	A	C	C	C	C	C	C	C	C	C	C	C	C	C	C	C	C	C	C	C	C	C	C	C	C	C	C	C	C	C	C	C	C	C	C	C	C	C	A	C	C	C	C
1862	chr1	440036	exonic	hypothetical_protein	G	G	G	G	G	G	G	G	G	G	G	G	G	G	G	G	G	G	G	G	G	G	G	G	G	G	G	G	G	G	G	G	G	G	G	G	G	G	G	G	G	G	A	A	G
1863	chr1	440102	exonic	hypothetical_protein	G	G	G	G	G	G	G	G	G	G	G	G	G	G	G	G	G	G	G	G	G	G	G	G	G	G	G	G	G	G	G	G	G	G	G	G	G	G	G	G	G	A	G	G	G
1864	chr1	440169	upstream;downstream	hypothetical_protein,oxidoreductase;lipooligosaccharide_biosynthesis_protein_lic2B	G	G	G	G	G	G	G	G	G	G	G	G	G	G	G	G	G	G	G	G	G	G	G	G	G	G	G	G	G	G	G	G	G	G	G	G	G	G	G	G	G	G	G	G	A
1865	chr1	440547	exonic	oxidoreductase	A	A	A	A	A	A	A	A	A	A	A	A	A	A	A	A	A	A	A	A	A	A	A	A	A	A	A	A	A	A	A	A	A	A	A	A	A	A	A	A	A	A	A	A	G
1866	chr1	440567	exonic	oxidoreductase	T	T	C	T	T	T	T	T	T	T	T	T	T	T	T	T	T	T	T	T	T	T	T	T	T	T	T	T	T	T	T	T	T	T	T	T	T	T	T	T	T	T	T	T	T
1867	chr1	440719	exonic	oxidoreductase	T	T	T	T	T	T	T	T	T	T	T	T	T	T	T	T	T	T	T	T	T	T	T	T	T	T	T	T	T	T	T	T	T	T	T	T	T	T	T	C	T	T	T	T	T
1868	chr1	441042	exonic	oxidoreductase	C	C	T	C	C	C	C	C	C	C	C	C	C	C	C	C	C	C	C	C	C	C	C	C	C	C	C	C	C	C	C	C	C	C	C	C	C	C	C	C	C	C	C	C	C
1869	chr1	441347	exonic	oxidoreductase	C	C	C	C	C	C	C	C	C	C	C	C	C	C	C	C	C	C	C	C	C	C	C	C	C	C	C	C	C	C	C	C	C	C	C	C	C	C	C	C	T	C	C	C	C
1870	chr1	441390	exonic	oxidoreductase	C	C	C	C	C	C	C	C	C	C	C	C	C	C	C	C	C	C	C	C	C	C	C	C	C	T	C	C	C	C	C	C	C	C	C	C	C	C	C	C	C	C	C	C	C
1871	chr1	441667	exonic	pleiotropic_regulatory_protein	A	G	A	G	G	G	A	G	G	G	A	G	G	G	G	G	G	G	A	G	G	A	A	A	A	A	G	A	A	G	G	G	A	G	A	G	G	G	G	G	A	G	A	A	A
1872	chr1	441999	exonic	pleiotropic_regulatory_protein	A	A	A	A	A	A	A	A	A	A	A	A	A	A	A	A	A	A	A	A	A	A	A	A	A	A	A	A	A	A	A	A	A	A	A	A	A	A	A	A	A	A	G	G	A
1873	chr1	442303	exonic	pleiotropic_regulatory_protein	T	T	C	T	T	T	T	T	T	T	T	T	T	T	T	T	T	T	T	T	T	T	T	T	T	T	T	T	T	T	T	T	T	T	T	T	T	T	T	T	C	T	T	T	T
1874	chr1	443069	exonic	hypothetical_protein	T	T	T	T	T	T	T	T	T	T	T	T	T	T	T	T	T	T	T	T	T	G	T	T	T	T	T	T	G	T	T	T	T	T	G	T	T	T	T	T	T	T	T	T	T
1875	chr1	443321	upstream;downstream	hypothetical_protein,response_regulator_CTRA;pleiotropic_regulatory_protein	C	C	C	C	C	C	C	C	C	C	C	C	C	C	C	C	C	C	C	C	C	C	C	C	C	T	C	C	C	C	C	C	C	C	C	C	C	C	C	C	C	C	T	T	T
1876	chr1	443526	upstream;downstream	hypothetical_protein,response_regulator_CTRA;pleiotropic_regulatory_protein	G	G	T	G	G	G	G	G	G	G	G	G	G	G	G	G	G	G	G	G	G	G	G	G	G	G	G	G	G	G	G	G	G	G	G	G	G	G	G	G	G	G	G	G	G
1877	chr1	444592	downstream	hypothetical_protein,response_regulator_CTRA	T	T	T	T	T	T	T	T	T	T	T	T	T	T	T	G	T	T	T	T	T	T	T	T	T	T	T	T	T	T	T	T	T	T	T	T	T	T	T	T	T	T	T	T	T
1878	chr1	444824	exonic	hypothetical_protein	C	C	T	C	C	C	C	C	C	C	C	C	C	C	C	C	C	C	C	C	C	C	C	C	C	C	C	C	C	C	C	C	C	C	C	C	C	C	C	C	C	C	C	C	C
1879	chr1	445011	exonic	hypothetical_protein	C	C	T	C	C	C	C	C	C	C	C	C	C	C	C	C	C	C	C	C	C	C	C	C	C	C	C	C	C	C	C	C	C	C	C	C	C	C	C	C	C	C	C	C	C
1880	chr1	445081	exonic	hypothetical_protein	C	C	C	C	C	C	C	C	C	C	C	C	C	C	C	C	C	C	C	C	C	C	C	C	C	C	C	C	C	C	C	C	C	C	C	C	C	C	C	C	T	C	C	C	C
1881	chr1	445118	exonic	hypothetical_protein	T	T	C	T	T	T	T	T	T	T	T	T	T	T	T	T	T	T	T	T	T	T	T	T	T	T	T	T	T	T	T	T	T	T	T	T	T	T	T	T	C	T	T	T	T
1882	chr1	445226	exonic	hypothetical_protein	T	T	C	T	T	T	T	T	T	T	T	T	T	T	T	T	T	T	T	T	T	T	T	T	T	T	T	T	T	T	T	T	T	T	T	T	T	T	T	T	T	T	T	T	T
1883	chr1	445634	upstream	hypothetical_protein	T	T	T	T	T	T	T	T	T	T	T	T	T	T	T	T	T	T	T	T	T	T	T	T	T	T	T	T	T	T	T	T	T	T	T	T	T	T	T	T	T	T	T	C	T
1884	chr1	445892	exonic	hypothetical_protein	G	G	G	G	G	G	A	G	G	G	G	G	G	G	G	G	G	G	G	G	G	G	G	G	G	G	G	A	G	G	G	G	A	G	G	G	G	G	G	G	G	G	G	G	G
1885	chr1	446192	exonic	hypothetical_protein	C	C	T	C	C	C	C	C	C	C	C	C	C	C	C	C	C	C	C	C	C	C	C	C	C	C	C	C	C	C	C	C	C	C	C	C	C	C	C	C	T	C	C	C	C
1886	chr1	446466	downstream	acetyltransferase,hypothetical_protein	G	G	G	G	G	G	G	G	G	G	G	G	G	G	G	G	G	G	G	G	G	G	G	G	G	G	G	G	G	G	T	G	G	G	G	G	G	G	G	G	G	G	G	G	G
1887	chr1	446631	downstream	acetyltransferase,hypothetical_protein	C	C	C	C	C	C	C	C	C	C	C	C	C	C	C	C	C	C	C	C	C	T	C	C	C	C	C	C	T	C	C	C	C	C	T	C	C	C	C	C	C	C	C	C	C
1888	chr1	447255	downstream	acetyltransferase,hypothetical_protein	C	C	C	C	C	C	C	C	C	C	C	C	C	C	C	C	C	C	C	C	C	C	C	C	C	C	C	C	C	C	C	C	C	C	C	C	C	C	C	C	C	C	T	T	C
1889	chr1	447394	exonic	acetyltransferase	C	C	C	C	C	C	C	C	C	C	C	C	C	C	C	C	C	C	C	C	C	C	C	C	C	C	C	C	C	C	C	C	C	C	C	C	C	C	C	C	G	C	C	C	C
1890	chr1	447690	exonic	acetyltransferase	A	A	A	A	A	A	A	A	C	A	A	A	A	A	A	A	A	A	A	A	A	A	A	A	A	A	A	A	A	A	A	A	A	A	A	A	A	A	A	A	A	A	A	A	A
1891	chr1	447765	upstream;downstream	acetyltransferase,tRNA-specific_2-thiouridylase_MnmA;hypothetical_protein	G	G	G	G	G	G	G	G	G	G	G	G	G	G	G	G	G	G	G	G	G	G	G	G	G	G	G	G	G	G	G	G	G	G	G	G	G	G	G	G	G	G	G	G	G
1892	chr1	448352	upstream	acetyltransferase,hypothetical_protein,tRNA-specific_2-thiouridylase_MnmA	G	G	G	G	G	G	G	G	G	G	G	G	G	G	G	G	G	G	G	G	G	G	G	G	G	G	G	G	G	G	G	G	G	G	G	G	G	G	G	G	G	G	G	G	A
1893	chr1	448484	upstream	acetyltransferase,hypothetical_protein,tRNA-specific_2-thiouridylase_MnmA	A	A	G	A	A	A	A	A	A	A	A	A	A	A	A	A	A	A	A	A	A	A	A	A	A	A	A	A	A	A	A	A	A	A	A	A	A	A	A	A	G	A	A	A	A
1894	chr1	448658	exonic	tRNA-specific_2-thiouridylase_MnmA	C	A	C	A	A	A	C	A	A	A	C	A	A	A	A	A	A	A	C	A	A	C	C	C	C	C	A	C	C	A	A	A	C	A	C	A	A	A	A	A	C	A	C	C	C
1895	chr1	450702	exonic	23S_rRNA_methyltransferase_RumA	G	G	G	G	G	G	G	G	G	G	G	G	G	G	G	G	G	G	G	G	G	G	G	G	G	G	G	G	G	G	G	G	G	G	G	G	G	G	G	G	A	G	G	G	G
1896	chr1	450935	exonic	nodulation_protein_NOLR	A	A	G	A	A	A	A	A	A	A	A	A	A	A	A	A	A	A	A	A	A	A	A	A	A	A	A	A	A	A	A	A	A	A	A	A	A	A	A	A	G	A	A	A	A
1897	chr1	450997	exonic	nodulation_protein_NOLR	C	C	T	C	C	C	C	C	C	C	C	C	C	C	C	C	C	C	C	C	C	C	C	C	C	C	C	C	C	C	C	C	C	C	C	C	C	C	C	C	C	C	C	C	C
1898	chr1	451057	exonic	nodulation_protein_NOLR	G	G	T	G	G	G	G	G	G	G	G	G	G	G	G	G	G	G	G	G	G	G	G	G	G	G	G	G	G	G	G	G	G	G	G	G	G	G	G	G	G	G	G	G	G
1899	chr1	451089	exonic	nodulation_protein_NOLR	G	G	T	G	G	G	G	G	G	G	G	G	G	G	G	G	G	G	G	G	G	G	G	G	G	G	G	G	G	G	G	G	G	G	G	G	G	G	G	G	G	G	G	G	G
1900	chr1	451387	upstream;downstream	23S_rRNA_methyltransferase_RumA,nodulation_protein_NOLR,periplasmic_dipeptide_transport_protein;hypothetical_protein	G	G	G	G	G	G	G	G	G	G	G	G	G	G	G	G	G	G	G	G	G	G	G	G	G	G	G	G	G	G	G	G	G	G	G	G	G	G	G	G	A	G	G	G	G
1901	chr1	451405	upstream;downstream	23S_rRNA_methyltransferase_RumA,nodulation_protein_NOLR,periplasmic_dipeptide_transport_protein;hypothetical_protein	C	C	C	C	C	C	C	C	C	C	C	C	C	C	C	C	C	C	C	C	C	C	C	C	C	C	C	C	C	C	C	C	C	C	C	C	C	C	C	C	C	C	C	C	C
1902	chr1	451426	upstream;downstream	23S_rRNA_methyltransferase_RumA,nodulation_protein_NOLR,periplasmic_dipeptide_transport_protein;hypothetical_protein	G	G	G	G	G	G	G	G	G	G	G	G	G	G	G	G	G	G	G	G	G	A	G	G	G	G	G	G	A	G	G	G	G	G	A	G	G	G	G	G	G	G	G	G	G
1903	chr1	451685	exonic	hypothetical_protein	C	C	C	C	C	C	C	C	C	C	C	C	C	C	C	C	C	C	C	C	C	C	C	C	C	C	C	C	C	C	C	C	C	C	C	C	T	C	C	C	C	C	C	C	C
1904	chr1	451863	exonic	hypothetical_protein	T	T	T	T	T	T	T	T	C	C	T	T	T	T	T	T	T	T	T	T	T	T	T	T	T	T	T	T	T	T	T	T	T	C	T	T	T	T	T	T	T	T	T	T	T
1905	chr1	452509	exonic	periplasmic_dipeptide_transport_protein	A	A	A	A	A	A	A	A	A	A	A	A	A	A	A	A	A	A	A	A	A	A	A	A	A	A	A	A	A	A	A	A	A	A	A	A	A	A	A	A	A	A	A	A	A
1906	chr1	452520	exonic	periplasmic_dipeptide_transport_protein	C	C	C	C	C	C	C	C	C	C	C	C	C	C	C	C	C	C	C	C	C	C	C	C	C	C	C	C	C	C	C	C	C	C	C	C	C	C	C	C	T	C	C	C	C
1907	chr1	452530	exonic	periplasmic_dipeptide_transport_protein	A	A	A	A	A	A	A	A	A	A	A	A	A	A	A	A	A	A	A	A	A	A	A	A	A	A	A	A	A	A	A	A	A	A	A	A	A	A	A	A	G	A	A	A	A
1908	chr1	452652	exonic	periplasmic_dipeptide_transport_protein	C	C	T	C	C	C	C	C	C	C	C	C	C	C	C	C	C	C	C	C	C	C	C	C	C	C	C	C	C	C	C	C	C	C	C	C	C	C	C	C	T	C	C	C	C
1909	chr1	452745	exonic	periplasmic_dipeptide_transport_protein	C	C	C	C	C	C	C	C	C	C	C	C	C	C	C	C	C	C	C	C	C	C	C	C	C	C	C	C	C	C	C	C	C	C	C	C	C	C	C	C	T	C	C	C	C
1910	chr1	452760	exonic	periplasmic_dipeptide_transport_protein	A	A	A	A	A	A	A	A	A	A	A	A	A	A	A	A	A	A	A	A	A	A	A	A	A	A	A	A	A	A	A	A	A	A	A	A	A	A	A	A	T	A	A	A	A
1911	chr1	452786	exonic	periplasmic_dipeptide_transport_protein	T	T	A	T	T	T	T	T	T	T	T	T	T	T	T	T	T	T	T	T	T	T	T	T	T	T	T	T	T	T	T	T	T	T	T	T	T	T	T	T	T	T	T	T	T
1912	chr1	452950	exonic	periplasmic_dipeptide_transport_protein	C	C	T	C	C	C	C	C	C	C	C	C	C	C	C	C	C	C	C	C	C	C	C	C	C	C	C	C	C	C	C	C	C	C	C	C	C	C	C	C	T	C	C	C	C
1913	chr1	453113	exonic	periplasmic_dipeptide_transport_protein	C	C	C	C	C	C	C	C	C	C	C	C	C	C	C	C	C	C	C	C	C	C	C	C	C	C	C	C	C	C	C	C	C	C	C	C	C	C	C	C	C	C	C	C	C
1914	chr1	453375	exonic	periplasmic_dipeptide_transport_protein	A	G	G	G	G	G	A	G	G	G	A	G	G	G	G	G	G	G	A	G	G	G	A	A	A	A	G	A	G	G	G	G	A	G	G	G	G	G	G	G	G	G	A	A	A
1915	chr1	453604	exonic	periplasmic_dipeptide_transport_protein	C	C	C	C	C	C	C	C	C	C	C	C	C	C	C	C	C	C	C	C	C	C	C	C	C	C	C	C	C	C	C	C	C	C	C	C	C	C	C	C	T	C	C	C	C
1916	chr1	453614	exonic	periplasmic_dipeptide_transport_protein	G	G	G	G	G	G	G	G	G	G	G	G	G	G	G	G	G	G	G	G	G	G	G	G	G	G	G	G	A	G	G	G	G	G	A	G	G	G	G	G	G	G	G	G	G
1917	chr1	453769	upstream;downstream	peptide_ABC_transporter_permease;periplasmic_dipeptide_transport_protein	G	G	G	G	G	G	G	G	G	G	G	G	G	G	G	G	G	G	G	G	G	G	G	G	G	A	G	G	G	G	G	G	G	G	G	G	G	G	G	G	G	G	G	G	G
1918	chr1	453780	upstream;downstream	peptide_ABC_transporter_permease;periplasmic_dipeptide_transport_protein	A	C	C	C	C	C	A	C	C	C	A	C	C	C	C	C	C	C	A	C	C	C	A	A	A	A	C	A	C	C	C	C	A	C	C	C	C	C	C	C	C	C	A	A	A
1919	chr1	454250	exonic	peptide_ABC_transporter_permease	C	C	C	C	C	C	C	C	C	C	C	C	C	C	C	C	C	C	C	C	C	C	C	C	C	C	C	C	C	C	C	C	C	C	C	C	C	C	C	C	T	C	C	C	C
1920	chr1	454333	exonic	peptide_ABC_transporter_permease	G	G	G	G	G	G	G	G	G	G	G	G	G	G	G	G	G	G	G	G	G	G	G	G	G	G	G	G	G	G	G	G	G	G	G	G	G	G	G	G	G	G	G	G	G
1921	chr1	454707	exonic	peptide_ABC_transporter_permease	G	G	G	G	G	G	G	G	G	G	G	G	G	G	G	G	G	G	G	G	G	G	G	G	G	A	G	G	G	G	G	G	G	G	G	G	G	G	G	G	G	G	G	G	G
1922	chr1	455027	exonic	peptide_ABC_transporter_permease	T	T	T	T	T	T	T	T	T	T	T	T	T	T	T	T	T	T	G	T	T	T	T	T	T	T	T	T	T	T	T	T	T	T	T	T	T	T	T	T	T	T	T	T	T
1923	chr1	455123	exonic	peptide_ABC_transporter_permease	A	T	T	T	T	T	A	T	T	T	A	T	T	T	T	T	T	T	A	T	T	T	A	A	A	T	T	A	T	T	T	T	A	T	T	T	T	T	T	T	T	T	T	T	T
1924	chr1	455305	exonic	peptide_ABC_transporter_permease	T	T	T	T	T	T	T	T	T	T	T	T	T	T	T	T	T	T	T	T	T	T	T	T	T	T	T	T	T	T	T	T	T	T	T	T	T	T	T	T	C	T	T	T	T
1925	chr1	455454	exonic	peptide_ABC_transporter_permease	C	C	C	C	C	C	C	C	C	C	C	C	C	C	C	C	C	C	C	C	C	C	C	C	C	C	C	C	C	C	C	C	C	C	C	C	C	C	C	C	C	C	C	C	C
1926	chr1	455557	exonic	peptide_ABC_transporter_permease	C	C	C	C	C	C	C	C	C	C	C	C	C	C	C	C	C	C	C	C	C	C	C	C	C	C	C	C	C	C	C	C	C	C	C	C	C	C	C	C	C	C	C	C	C
1927	chr1	456060	exonic	peptide_ABC_transporter_ATP-binding_protein	C	C	C	C	C	C	C	C	C	C	C	C	C	C	C	C	C	C	C	C	C	C	C	C	C	C	C	C	C	C	C	C	C	C	C	C	C	C	C	C	C	C	C	C	C
1928	chr1	456318	exonic	peptide_ABC_transporter_ATP-binding_protein	C	C	C	C	C	C	C	C	C	C	C	C	C	C	C	C	C	C	C	C	C	C	C	C	C	C	C	C	C	C	C	C	C	C	C	C	C	C	C	C	T	C	C	C	C
1929	chr1	456514	exonic	peptide_ABC_transporter_ATP-binding_protein	G	G	G	G	G	G	G	G	G	G	G	G	G	G	G	G	G	G	G	G	G	G	G	G	G	G	G	G	G	G	G	G	G	G	G	G	G	G	G	G	A	G	G	G	G
1930	chr1	456549	exonic	peptide_ABC_transporter_ATP-binding_protein	A	A	C	A	A	A	A	A	A	A	A	A	A	A	A	A	A	A	A	A	A	A	A	A	A	A	A	A	A	A	A	A	A	A	A	A	A	A	A	A	C	A	A	A	A
1931	chr1	456819	exonic	peptide_ABC_transporter_ATP-binding_protein	C	C	C	C	C	C	C	C	C	C	C	C	C	C	C	C	C	C	C	C	C	G	C	C	C	C	C	C	G	C	C	C	C	C	G	C	C	C	C	C	C	C	C	C	C
1932	chr1	456860	exonic	peptide_ABC_transporter_ATP-binding_protein	A	A	G	A	A	A	A	A	A	A	A	A	A	A	A	A	A	A	A	A	A	A	A	A	A	A	A	A	A	A	A	A	A	A	A	A	A	A	A	A	G	A	A	A	A
1933	chr1	456896	exonic	peptide_ABC_transporter_ATP-binding_protein	G	G	G	G	G	G	G	G	G	G	G	G	G	G	G	G	G	G	G	G	G	G	G	G	G	G	G	G	G	G	G	G	G	G	G	G	G	G	G	G	T	G	G	G	G
1934	chr1	457226	exonic	peptide_ABC_transporter_ATP-binding_protein	C	C	C	C	C	C	C	C	C	C	C	C	C	C	C	C	C	C	C	C	C	C	C	C	C	C	C	C	C	C	C	C	C	C	C	C	C	C	C	C	C	C	C	C	A
1935	chr1	457476	exonic	peptide_ABC_transporter_ATP-binding_protein	G	G	G	G	G	G	G	G	G	G	G	G	G	G	G	G	G	G	G	G	G	G	G	G	G	G	G	G	G	G	G	G	G	G	G	G	G	G	G	G	A	G	G	G	G
1936	chr1	457616	downstream	glycine_betaine/L-proline_transport_ATP-binding_protein_proV,peptide_ABC_transporter_ATP-binding_protein	C	C	C	C	C	C	C	C	C	C	C	C	C	C	C	C	C	C	C	C	C	C	C	C	C	C	C	C	C	C	C	C	C	C	C	C	C	C	C	C	T	C	C	C	C
1937	chr1	457649	downstream	glycine_betaine/L-proline_transport_ATP-binding_protein_proV,peptide_ABC_transporter_ATP-binding_protein	G	G	T	G	G	G	G	G	G	G	G	G	G	G	G	G	G	G	G	G	G	G	G	G	G	G	G	G	G	G	G	G	G	G	G	G	G	G	G	G	G	G	G	G	G
1938	chr1	457683	downstream	glycine_betaine/L-proline_transport_ATP-binding_protein_proV,peptide_ABC_transporter_ATP-binding_protein	G	G	G	G	G	G	G	G	G	G	G	G	G	G	G	G	G	G	G	G	G	G	G	G	G	G	G	G	G	G	G	G	G	G	G	G	G	G	G	G	T	G	G	G	G
1939	chr1	458346	exonic	glycine_betaine/L-proline_transport_ATP-binding_protein_proV	G	G	G	G	G	G	G	G	G	G	G	G	G	G	G	G	G	G	G	G	G	A	G	G	G	G	G	G	A	G	G	G	G	G	A	G	G	G	G	G	G	G	G	G	G
1940	chr1	458362	exonic	glycine_betaine/L-proline_transport_ATP-binding_protein_proV	G	A	G	A	A	A	G	A	A	A	G	A	A	A	A	A	A	A	G	A	A	G	G	G	G	G	A	G	G	A	A	A	G	A	G	A	A	A	A	A	G	A	G	G	G
1941	chr1	458780	exonic	glycine_betaine/L-proline_transport_ATP-binding_protein_proV	C	C	C	C	C	C	C	C	C	C	C	C	C	C	C	C	C	C	C	C	C	C	C	C	C	C	C	C	C	C	C	C	C	C	C	C	C	C	C	C	T	C	C	C	C
1942	chr1	459018	upstream;downstream	glycine_betaine/L-proline_transport_ATP-binding_protein_proV;glycine_betaine/L-proline-binding_protein_PROX,glycine_betaine/L-proline_transport_system_permease_protein_proW	C	C	C	C	C	C	C	C	T	T	C	C	C	C	C	C	C	C	C	C	C	C	C	C	C	C	C	C	C	C	C	C	C	T	C	C	C	C	C	C	C	C	C	C	C
1943	chr1	459331	exonic	glycine_betaine/L-proline_transport_system_permease_protein_proW	C	C	T	C	C	C	C	C	C	C	C	C	C	C	C	C	C	C	C	C	C	C	C	C	C	C	C	C	C	C	C	C	C	C	C	C	C	C	C	C	C	C	C	C	C
1944	chr1	459382	exonic	glycine_betaine/L-proline_transport_system_permease_protein_proW	T	T	T	T	T	T	T	T	T	T	T	T	T	T	T	T	T	T	T	T	T	T	T	T	T	T	T	T	T	T	T	T	T	T	T	T	T	T	T	T	C	T	T	T	T
1945	chr1	459767	exonic	glycine_betaine/L-proline_transport_system_permease_protein_proW	C	C	C	C	C	C	C	C	C	C	C	C	C	C	C	C	C	C	C	C	C	C	C	C	C	C	C	C	C	C	C	C	C	C	C	C	C	C	C	C	C	C	C	C	C
1946	chr1	459783	exonic	glycine_betaine/L-proline_transport_system_permease_protein_proW	C	C	C	C	C	C	C	C	C	C	C	C	C	C	C	C	C	C	C	C	C	C	C	C	C	C	C	C	C	C	C	C	C	C	C	C	C	C	C	C	T	C	C	C	C
1947	chr1	460015	exonic	glycine_betaine/L-proline-binding_protein_PROX	G	G	A	G	G	G	G	G	G	G	G	G	G	G	G	G	G	G	G	G	G	G	G	G	G	G	G	G	G	G	G	G	G	G	G	G	G	G	G	G	G	G	G	G	G
1948	chr1	460042	exonic	glycine_betaine/L-proline-binding_protein_PROX	C	C	C	C	C	C	C	C	C	C	C	C	C	C	C	C	C	C	C	C	C	C	C	C	C	T	C	C	C	C	C	C	C	C	C	C	C	C	C	C	C	C	C	C	C
1949	chr1	460167	exonic	glycine_betaine/L-proline-binding_protein_PROX	C	C	C	C	C	C	C	C	C	C	C	C	C	C	C	C	C	C	C	C	C	C	C	C	C	C	C	C	C	C	C	C	C	C	C	C	C	C	C	C	T	C	C	C	C
1950	chr1	460362	exonic	glycine_betaine/L-proline-binding_protein_PROX	T	G	T	G	G	G	T	G	G	G	T	G	G	G	G	G	G	G	T	G	G	T	T	T	T	T	G	T	T	G	G	G	T	G	T	G	G	G	G	G	T	G	T	T	T
1951	chr1	460724	exonic	glycine_betaine/L-proline-binding_protein_PROX	G	C	G	C	C	C	G	C	C	C	G	C	C	C	C	C	C	C	G	C	C	G	G	G	G	G	C	G	G	C	C	C	G	C	G	C	C	C	C	C	G	C	G	G	G
1952	chr1	460733	exonic	glycine_betaine/L-proline-binding_protein_PROX	A	A	A	A	A	A	A	A	A	A	A	A	A	A	A	A	A	A	A	A	A	A	A	A	A	A	A	A	A	A	A	A	A	A	A	A	A	A	A	A	A	A	A	A	A
1953	chr1	460938	exonic	glycine_betaine/L-proline-binding_protein_PROX	C	C	C	C	C	C	C	C	C	C	C	C	C	C	C	C	C	C	C	C	C	C	C	C	C	C	C	C	C	C	C	C	C	C	C	C	C	C	C	C	C	C	C	C	C
1954	chr1	461025	upstream	glycine_betaine/L-proline-binding_protein_PROX,hypothetical_protein	T	T	G	T	T	T	T	T	T	T	T	T	T	T	T	T	T	T	T	T	T	T	T	T	T	T	T	T	T	T	T	T	T	T	T	T	T	T	T	T	T	T	T	T	T
1955	chr1	461070	upstream	glycine_betaine/L-proline-binding_protein_PROX,hypothetical_protein	A	A	A	A	A	A	A	A	A	A	A	A	A	A	A	A	A	A	A	A	A	C	A	A	A	A	A	A	C	A	A	A	A	A	C	A	A	A	A	A	A	A	A	A	A
1956	chr1	461096	upstream	glycine_betaine/L-proline-binding_protein_PROX,hypothetical_protein	G	G	T	G	G	G	G	G	G	G	G	G	G	G	G	G	G	G	G	G	G	G	G	G	G	G	G	G	G	G	G	G	G	G	G	G	G	G	G	G	G	G	G	G	G
1957	chr1	461552	upstream;downstream	glycine_betaine/L-proline-binding_protein_PROX,hypothetical_protein;hypothetical_protein	C	C	C	C	C	C	C	C	C	C	C	C	C	C	C	C	C	C	C	C	C	C	C	C	C	A	C	C	C	C	C	C	C	C	C	C	C	C	C	C	C	C	C	C	C
1958	chr1	461711	exonic	hypothetical_protein	G	G	T	G	G	G	G	G	G	G	G	G	G	G	G	G	G	G	G	G	G	G	G	G	G	G	G	G	G	G	G	G	G	G	G	G	G	G	G	G	G	G	G	G	G
1959	chr1	462194	exonic	hypothetical_protein	C	C	C	C	C	C	C	C	C	C	C	C	C	C	C	C	C	C	C	C	C	C	C	C	C	C	C	C	C	C	C	C	C	C	C	C	C	C	C	C	T	C	C	C	C
1960	chr1	462559	exonic	hypothetical_protein	G	G	G	G	G	G	G	G	G	G	G	G	G	G	G	G	G	G	G	G	G	G	G	G	G	G	G	A	G	G	G	G	G	G	G	G	G	G	G	G	G	G	G	G	G
1961	chr1	462615	exonic	methyltransferase	C	C	C	C	C	C	C	C	C	C	C	C	C	C	C	C	C	C	C	C	C	C	C	C	C	C	C	C	C	C	C	C	C	C	C	C	C	C	C	C	T	C	C	C	C
1962	chr1	462671	exonic	methyltransferase	C	C	C	C	C	C	C	C	C	C	C	C	C	C	C	C	C	C	C	C	C	C	C	C	C	C	T	C	C	C	C	C	C	C	C	C	C	C	C	C	C	C	C	C	C
1963	chr1	462785	exonic	methyltransferase	A	A	G	A	A	A	A	A	A	A	A	A	A	A	A	A	A	A	A	A	A	A	A	A	A	A	A	A	A	A	A	A	A	A	A	A	A	A	A	A	G	A	A	A	A
1964	chr1	462954	exonic	methyltransferase	C	T	C	T	T	T	C	T	T	T	C	T	T	T	T	T	T	T	C	T	T	C	C	C	C	C	T	C	C	T	C	C	C	T	C	T	T	T	T	T	C	C	C	C	C
1965	chr1	463585	exonic	oxalate/formate_antiporter	G	G	G	G	G	G	G	G	G	G	G	G	G	G	G	G	G	G	G	G	G	G	G	G	G	G	G	G	G	G	G	G	G	G	G	G	G	G	G	G	A	G	G	G	G
1966	chr1	463626	exonic	oxalate/formate_antiporter	G	G	G	G	G	G	G	G	G	G	G	G	G	G	G	G	G	G	G	G	G	G	G	G	G	A	G	G	G	G	G	G	G	G	G	G	G	G	G	G	G	G	G	G	G
1967	chr1	463860	exonic	oxalate/formate_antiporter	T	T	T	T	T	T	T	T	T	T	T	T	T	T	T	T	T	T	T	T	T	T	T	T	T	T	T	T	T	T	T	T	T	T	T	T	T	T	T	T	C	T	T	T	T
1968	chr1	464239	exonic	oxalate/formate_antiporter	A	A	A	A	A	A	A	A	A	A	A	A	A	A	A	A	A	A	A	A	A	A	A	A	A	A	A	A	A	A	A	A	A	A	A	A	A	A	A	A	G	A	A	A	A
1969	chr1	464326	exonic	oxalate/formate_antiporter	C	C	G	C	C	C	C	C	C	C	C	C	C	C	C	C	C	C	C	C	C	C	C	C	C	C	C	C	C	C	C	C	C	C	C	C	C	C	C	C	G	C	C	C	C
1970	chr1	464479	exonic	oxalate/formate_antiporter	C	C	T	C	C	C	C	C	C	C	C	C	C	C	C	C	C	C	C	C	C	C	C	C	C	C	C	C	C	C	C	C	C	C	C	C	C	C	C	C	C	C	C	C	C
1971	chr1	464543	exonic	oxalate/formate_antiporter	C	C	C	C	C	C	C	C	C	C	C	C	C	C	C	C	C	C	C	C	C	C	C	C	C	C	C	C	C	C	C	C	C	C	C	C	C	C	C	C	C	C	G	G	C
1972	chr1	465037	exonic	MarR_family_transcriptional_regulator	C	C	C	C	C	C	C	C	C	C	C	C	C	C	C	C	C	C	C	C	C	C	C	C	C	C	C	C	C	C	C	C	C	C	C	C	C	C	C	C	C	C	C	C	C
1973	chr1	465195	upstream;downstream	MarR_family_transcriptional_regulator,oxalate/formate_antiporter;leucine-responsive_regulatory_protein	A	C	C	C	C	C	A	C	C	C	A	C	C	C	C	C	C	C	A	C	C	C	A	A	A	A	C	A	C	C	C	C	A	C	C	C	C	C	C	C	C	C	A	A	A
1974	chr1	465362	upstream;downstream	MarR_family_transcriptional_regulator,oxalate/formate_antiporter;leucine-responsive_regulatory_protein	A	A	G	A	A	A	A	A	A	A	A	A	A	A	A	A	A	A	A	A	A	A	A	A	A	A	A	A	A	A	A	A	A	A	A	A	A	A	A	A	A	A	A	A	A
1975	chr1	465370	upstream;downstream	MarR_family_transcriptional_regulator,oxalate/formate_antiporter;leucine-responsive_regulatory_protein	G	G	A	G	G	G	G	G	G	G	G	G	G	G	G	G	G	G	G	G	G	G	G	G	G	G	G	G	G	G	G	G	G	G	G	G	G	G	G	G	G	G	G	G	G
1976	chr1	465452	upstream;downstream	MarR_family_transcriptional_regulator,oxalate/formate_antiporter;leucine-responsive_regulatory_protein	A	A	G	A	A	A	A	A	A	A	A	A	A	A	A	A	A	A	A	A	A	A	A	A	A	A	A	A	A	A	A	A	A	A	A	A	A	A	A	A	G	A	A	A	A
1977	chr1	465731	exonic	leucine-responsive_regulatory_protein	G	A	G	A	A	A	G	A	A	A	G	A	A	A	A	A	A	A	G	A	A	G	G	G	G	G	A	G	G	A	A	A	G	A	G	A	A	A	A	A	G	A	G	G	G
1978	chr1	466112	upstream;downstream	MarR_family_transcriptional_regulator,anthranilate_synthase,leucine-responsive_regulatory_protein;hypothetical_protein	C	T	C	T	T	T	C	T	T	T	C	T	T	T	T	T	T	T	C	T	T	C	C	C	C	C	T	C	C	T	T	T	C	T	C	T	T	T	T	T	C	T	C	C	C
1979	chr1	466377	upstream;downstream	anthranilate_synthase,leucine-responsive_regulatory_protein;hypothetical_protein	C	C	C	C	C	C	C	C	C	C	C	C	C	C	C	C	C	C	C	C	C	C	C	C	C	C	C	C	C	C	C	C	C	C	C	C	C	C	C	C	C	C	C	C	C
1980	chr1	466691	exonic	anthranilate_synthase	A	A	T	A	A	A	A	A	A	A	A	A	A	A	A	A	A	A	A	A	A	A	A	A	A	A	A	A	A	A	A	A	A	A	A	A	A	A	A	A	A	A	A	A	A
1981	chr1	466773	exonic	anthranilate_synthase	T	T	T	T	T	T	T	T	T	T	T	T	T	T	T	T	T	T	T	T	T	T	T	T	T	T	T	T	T	T	T	T	T	T	T	T	T	T	T	T	C	T	T	T	T
1982	chr1	466967	exonic	anthranilate_synthase	C	C	C	C	C	C	C	C	C	C	C	C	C	C	C	C	C	C	C	C	C	C	C	C	C	C	C	C	C	C	C	C	C	C	C	C	C	C	C	C	C	C	C	C	C
1983	chr1	467081	exonic	anthranilate_synthase	C	C	C	C	C	C	C	C	C	C	C	C	C	C	C	C	C	C	C	C	C	C	C	C	C	C	C	C	C	C	C	C	C	C	C	C	T	C	C	C	C	C	C	C	C
1984	chr1	467366	exonic	anthranilate_synthase	C	C	C	C	C	C	C	T	C	C	C	C	C	C	C	C	C	C	C	C	C	C	C	C	C	C	C	C	C	C	C	C	C	C	C	C	C	C	C	C	C	C	C	C	C
1985	chr1	467475	exonic	anthranilate_synthase	C	C	C	C	C	C	C	C	C	C	C	C	C	C	C	C	C	C	C	C	C	C	C	C	C	C	C	C	C	C	C	C	C	C	C	C	C	C	C	C	C	C	C	C	C
1986	chr1	468014	exonic	anthranilate_synthase	C	C	C	C	C	C	C	C	C	C	C	C	C	C	C	C	C	C	C	C	C	C	C	C	C	C	C	C	C	C	C	C	C	C	C	C	C	C	C	C	C	C	C	C	C
1987	chr1	468124	exonic	anthranilate_synthase	C	C	C	C	C	C	C	C	C	C	C	C	C	C	C	C	C	C	C	C	C	C	C	C	C	C	C	C	C	C	C	C	C	C	C	C	C	C	C	C	C	C	C	C	C
1988	chr1	468479	exonic	anthranilate_synthase	C	C	A	C	C	C	C	C	C	C	C	C	C	C	C	C	C	C	C	C	C	C	C	C	C	C	C	C	C	C	C	C	C	C	C	C	C	C	C	C	A	C	C	C	C
1989	chr1	468751	exonic	anthranilate_synthase	C	C	C	C	C	C	C	C	C	C	C	C	C	C	C	C	C	C	C	C	C	C	C	C	C	C	C	C	C	C	C	C	C	C	C	C	C	C	C	C	T	C	C	C	C
1990	chr1	468789	exonic	anthranilate_synthase	A	A	G	A	A	A	A	A	A	A	A	A	A	A	A	A	A	A	A	A	A	A	A	A	A	A	A	A	A	A	A	A	A	A	A	A	A	A	A	A	G	A	A	A	A
1991	chr1	469295	upstream;downstream	cobalt-zinc-cadmium_resistance_protein_CZCD;anthranilate_synthase	C	C	C	C	C	C	C	C	C	C	C	C	C	C	C	C	C	C	C	C	C	C	C	C	C	C	C	C	C	C	C	C	C	C	C	C	C	C	C	C	T	C	C	C	C
1992	chr1	469430	exonic	cobalt-zinc-cadmium_resistance_protein_CZCD	A	A	A	A	A	A	A	A	A	A	A	A	A	A	A	A	A	A	A	A	A	A	A	A	A	A	A	A	A	A	A	A	A	A	A	A	A	A	A	A	A	A	A	A	A
1993	chr1	470193	exonic	cobalt-zinc-cadmium_resistance_protein_CZCD	A	A	A	A	A	A	A	A	A	A	A	A	A	A	A	A	A	A	A	A	A	G	A	A	A	A	A	A	G	A	A	A	A	A	G	A	A	A	A	A	A	A	A	A	A
1994	chr1	470315	upstream;downstream	2-isopropylmalate_synthase;cobalt-zinc-cadmium_resistance_protein_CZCD	A	A	G	A	A	A	A	A	A	A	A	A	A	A	A	A	A	A	A	A	A	A	A	A	A	A	A	A	A	A	A	A	A	A	A	A	A	A	A	A	G	A	A	A	A
1995	chr1	470751	exonic	2-isopropylmalate_synthase	C	C	C	C	C	C	C	C	C	C	C	C	C	C	C	C	C	C	C	C	C	C	C	C	C	C	C	C	C	C	C	C	C	C	C	C	C	C	C	C	C	C	C	C	T
1996	chr1	471374	exonic	2-isopropylmalate_synthase	G	T	T	T	T	T	T	T	T	T	G	T	T	T	T	T	T	T	T	T	T	T	T	T	T	T	T	T	T	T	T	T	T	T	T	T	T	T	T	T	T	T	T	T	T
1997	chr1	471934	exonic	2-isopropylmalate_synthase	C	C	G	C	C	C	C	C	C	C	C	C	C	C	C	C	C	C	C	C	C	C	C	C	C	C	C	C	C	C	C	C	C	C	C	C	C	C	C	C	G	C	C	C	C
1998	chr1	472544	exonic	Icc_family_phosphohydrolase	T	T	T	T	T	T	T	T	T	T	T	T	T	T	T	T	T	T	T	T	T	T	T	T	T	T	T	T	T	T	T	T	T	T	T	T	T	T	T	T	G	T	T	T	T
1999	chr1	472661	exonic	Icc_family_phosphohydrolase	G	G	G	G	G	G	G	G	G	G	G	G	G	G	G	G	G	G	G	G	G	G	G	G	G	G	G	G	G	G	A	G	G	G	G	G	G	G	G	G	G	G	G	G	G
[truncated: 11,729 more rows]
[truncated: 8 more columns]
